# Supplementary material for: Occupational pesticide exposure increases risk of acute myeloid leukemia: a meta-analysis of case–control studies including 3,955 cases and 9,948 controls
Source: Sci Rep. 2021 Jan 21;11:2007. doi: 10.1038/s41598-021-81604-x (PMC7820275; doi:10.1038/s41598-021-81604-x)
Supplement: Supplementary file 1 — Supplementary Information 1. [file 41598_2021_81604_MOESM1_ESM.csv]

URL	Details	inclusion
/pubmed/29471327	J Natl Cancer Inst. 2018 Feb 17. doi: 10.1093/jnci/djy005. [Epub ahead of print]	ok for full text evaluation
/pubmed/29423228	Ann Occup Environ Med. 2018 Jan 31;30:5. doi: 10.1186/s40557-018-0218-z. eCollection 2018.	ok for full text evaluation
/pubmed/29266361	Risk Anal. 2018 Jul;38(7):1490-1501. doi: 10.1111/risa.12956. Epub 2017 Dec 19.	ok for full text evaluation
/pubmed/29243948	Crit Rev Toxicol. 2018 Mar;48(3):217-251. doi: 10.1080/10408444.2017.1401581. Epub 2017 Dec 15.	ok for full text evaluation
/pubmed/28926803	Environ Toxicol Pharmacol. 2017 Oct;55:212-216. doi: 10.1016/j.etap.2017.08.033. Epub 2017 Sep 1.	ok for full text evaluation
/pubmed/27603749	Int J Cancer. 2017 Jan 1;140(1):23-33. doi: 10.1002/ijc.30420. Epub 2016 Sep 24.	ok for full text evaluation
/pubmed/27207665	Carcinogenesis. 2016 Jul;37(7):692-700. doi: 10.1093/carcin/bgw053. Epub 2016 May 2.	ok for full text evaluation
/pubmed/27058483	J Occup Environ Med. 2016 Apr;58(4):414-20. doi: 10.1097/JOM.0000000000000689.	ok for full text evaluation
/pubmed/26415047	Int J Cancer. 2016 Mar 1;138(5):1111-7. doi: 10.1002/ijc.29867. Epub 2015 Oct 9.	ok for full text evaluation
/pubmed/26117815	Environ Res. 2015 Oct;142:72-6. doi: 10.1016/j.envres.2015.06.019. Epub 2015 Jun 24.	ok for full text evaluation
/pubmed/25971677	Cancer Causes Control. 2015 Aug;26(8):1079-85. doi: 10.1007/s10552-015-0600-x. Epub 2015 May 14.	ok for full text evaluation
/pubmed/25944549	Int J Cancer. 2015 Nov 1;137(9):2184-97. doi: 10.1002/ijc.29591. Epub 2015 Jun 16.	ok for full text evaluation
/pubmed/25867262	Br J Cancer. 2015 Apr 28;112(9):1603-12. doi: 10.1038/bjc.2015.108. Epub 2015 Mar 24. Erratum in: Br J Cancer. 2015 Dec 1;113(11):1641.	ok for full text evaluation
/pubmed/25654516	J Occup Environ Med. 2015 Feb;57(2):159-63. doi: 10.1097/JOM.0000000000000324.	ok for full text evaluation
/pubmed/24840289	Scand J Work Environ Health. 2014 Sep;40(5):511-7. doi: 10.5271/sjweh.3436. Epub 2014 May 19.	ok for full text evaluation
/pubmed/24611724	Ann N Y Acad Sci. 2014 Mar;1310:84-8. doi: 10.1111/nyas.12336. Epub 2014 Feb 12. Review.	ok for full text evaluation
/pubmed/24357793	Br J Cancer. 2014 Feb 4;110(3):783-7. doi: 10.1038/bjc.2013.780. Epub 2013 Dec 19.	ok for full text evaluation
/pubmed/23885774	Int J Occup Environ Health. 2013 Jul-Sep;19(3):215-22. doi: 10.1179/2049396713Y.0000000029.	ok for full text evaluation
/pubmed/23840003	Genes Chromosomes Cancer. 2013 Oct;52(10):887-94. doi: 10.1002/gcc.22084. Epub 2013 Jul 10.	ok for full text evaluation
/pubmed/23227177	PLoS One. 2012;7(12):e50471. doi: 10.1371/journal.pone.0050471. Epub 2012 Dec 5.	ok for full text evaluation
/pubmed/23111193	J Natl Cancer Inst. 2012 Nov 21;104(22):1724-37. doi: 10.1093/jnci/djs411. Epub 2012 Oct 30.	ok for full text evaluation
/pubmed/23064005	Cancer Epidemiol Biomarkers Prev. 2012 Dec;21(12):2159-66. doi: 10.1158/1055-9965.EPI-12-0910. Epub 2012 Oct 12.	ok for full text evaluation
/pubmed/22740617	Toxicol Ind Health. 2014 Feb;30(1):73-81. doi: 10.1177/0748233712451764. Epub 2012 Jun 27. Review.	ok for full text evaluation
/pubmed/22297571	Cancer. 2012 Sep 15;118(18):4589-96. doi: 10.1002/cncr.27442. Epub 2012 Feb 1.	ok for full text evaluation
/pubmed/22021318	Am J Public Health. 2011 Dec;101(12):2357-61. doi: 10.2105/AJPH.2011.300256. Epub 2011 Oct 20.	ok for full text evaluation
/pubmed/21453914	Environ Res. 2011 May;111(4):597-602. doi: 10.1016/j.envres.2011.03.009. Epub 2011 Mar 31.	ok for full text evaluation
/pubmed/20339439	Leukemia. 2010 May;24(5):986-91. doi: 10.1038/leu.2010.43. Epub 2010 Mar 25.	ok for full text evaluation
/pubmed/20035727	Chem Biol Interact. 2010 Mar 19;184(1-2):147-50. doi: 10.1016/j.cbi.2009.12.021. Epub 2009 Dec 24. Review.	ok for full text evaluation
/pubmed/19900423	Chem Biol Interact. 2010 Mar 19;184(1-2):112-28. doi: 10.1016/j.cbi.2009.10.017. Epub 2009 Nov 10.	ok for full text evaluation
/pubmed/19858742	J Occup Environ Med. 2009 Nov;51(11):1333-48. doi: 10.1097/JOM.0b013e3181be6c18.	ok for full text evaluation
/pubmed/19703507	Regul Toxicol Pharmacol. 2009 Dec;55(3):361-6. doi: 10.1016/j.yrtph.2009.08.008. Epub 2009 Aug 22.	ok for full text evaluation
/pubmed/19557635	Leuk Lymphoma. 2009 Jul;50(7):1138-47. doi: 10.1080/10428190902919184.	ok for full text evaluation
/pubmed/19294385	Ann Hematol. 2009 Nov;88(11):1079-88. doi: 10.1007/s00277-009-0731-9. Epub 2009 Mar 18.	ok for full text evaluation
/pubmed/18651579	Am J Ind Med. 2008 Nov;51(11):803-11. doi: 10.1002/ajim.20592.	ok for full text evaluation
/pubmed/18648008	J Natl Cancer Inst Monogr. 2008;(39):74-7. doi: 10.1093/jncimonographs/lgn010.	ok for full text evaluation
/pubmed/18246211	J Environ Monit. 2008 Feb;10(2):176-87. doi: 10.1039/b712987d. Epub 2007 Dec 21. Review.	ok for full text evaluation
/pubmed/17906934	Cancer Causes Control. 2008 Feb;19(1):13-23. Epub 2007 Sep 29.	ok for full text evaluation
/pubmed/17390730	Radiat Res. 2007 Feb;167(2):222-32.	ok for full text evaluation
/pubmed/17123495	Chem Biol Interact. 2007 Mar 20;166(1-3):15-24. Epub 2006 Oct 13.	ok for full text evaluation
/pubmed/16698808	Occup Environ Med. 2006 Jul;63(7):476-81. Epub 2006 May 12.	ok for full text evaluation
/pubmed/16586406	Am J Ind Med. 2006 Jun;49(6):452-9.	ok for full text evaluation
/pubmed/16132792	Cancer Causes Control. 2005 Sep;16(7):823-30.	ok for full text evaluation
/pubmed/15986104	Cancer Causes Control. 2005 Jun;16(5):489-500.	ok for full text evaluation
/pubmed/15935801	Chem Biol Interact. 2005 May 30;153-154:65-74. Epub 2005 Apr 9.	ok for full text evaluation
/pubmed/15778255	Occup Environ Med. 2005 Apr;62(4):231-6.	ok for full text evaluation
/pubmed/15339334	Environ Health. 2004 Aug 30;3(1):7.	ok for full text evaluation
/pubmed/15258274	Occup Environ Med. 2004 Aug;61(8):680-5.	ok for full text evaluation
/pubmed/15229113	Am J Epidemiol. 2004 Jul 1;160(1):19-25.	ok for full text evaluation
/pubmed/14985523	Occup Environ Med. 2004 Mar;61(3):270-4.	ok for full text evaluation
/pubmed/14501272	Epidemiology. 2003 Sep;14(5):569-77.	ok for full text evaluation
/pubmed/12937190	Occup Environ Med. 2003 Sep;60(9):676-9.	ok for full text evaluation
/pubmed/12163333	Cancer Epidemiol Biomarkers Prev. 2002 Aug;11(8):777-81.	ok for full text evaluation
/pubmed/12125084	Am J Ind Med. 2002 Aug;42(2):87-97.	ok for full text evaluation
/pubmed/11600728	Occup Environ Med. 2001 Nov;58(11):722-7.	ok for full text evaluation
/pubmed/11439392	Am J Ind Med. 2001 Jul;40(1):3-14.	ok for full text evaluation
/pubmed/11201395	Scand J Work Environ Health. 2000 Dec;26(6):482-91.	ok for full text evaluation
/pubmed/11086950	J Toxicol Environ Health A. 2000 Nov;61(5-6):439-45. No abstract available.	ok for full text evaluation
/pubmed/11086948	J Toxicol Environ Health A. 2000 Nov;61(5-6):419-32.	ok for full text evaluation
/pubmed/10870947	Eur J Epidemiol. 2000 Mar;16(3):295-301.	ok for full text evaluation
/pubmed/10637485	Leukemia. 2000 Jan;14(1):112-8.	ok for full text evaluation
/pubmed/10620474	Regul Toxicol Pharmacol. 1999 Dec;30(3):244-58. Review.	ok for full text evaluation
/pubmed/10450237	Occup Environ Med. 1999 Apr;56(4):217-21.	ok for full text evaluation
/pubmed/10334643	Cancer Causes Control. 1999 Feb;10(1):59-64.	ok for full text evaluation
/pubmed/10023465	J Epidemiol Community Health. 1998 Oct;52(10):651-6.	ok for full text evaluation
/pubmed/9764115	Occup Environ Med. 1998 May;55(5):360-1. No abstract available.	ok for full text evaluation
/pubmed/9637997	Int J Occup Med Environ Health. 1998;11(1):81-98. Review.	ok for full text evaluation
/pubmed/9605763	Cancer Res. 1998 May 15;58(10):2176-81.	ok for full text evaluation
/pubmed/9472344	Ann N Y Acad Sci. 1997 Dec 26;837:246-56.	ok for full text evaluation
/pubmed/9230889	J Natl Cancer Inst. 1997 Jul 16;89(14):1065-71.	ok for full text evaluation
/pubmed/9230185	Cancer Res. 1997 Jul 15;57(14):2839-42.	ok for full text evaluation
/pubmed/9115030	Epidemiology. 1997 May;8(3):318-20.	ok for full text evaluation
/pubmed/9155776	Occup Environ Med. 1997 Mar;54(3):152-66.	ok for full text evaluation
/pubmed/9048519	Am J Epidemiol. 1997 Mar 1;145(5):449-58.	ok for full text evaluation
/pubmed/9184189	Br J Cancer. 1997;75(11):1694-8.	ok for full text evaluation
/pubmed/9118930	Environ Health Perspect. 1996 Dec;104 Suppl 6:1437-41.	ok for full text evaluation
/pubmed/9118924	Environ Health Perspect. 1996 Dec;104 Suppl 6:1381-92.	ok for full text evaluation
/pubmed/9118917	Environ Health Perspect. 1996 Dec;104 Suppl 6:1339-41.	ok for full text evaluation
/pubmed/8972111	Risk Anal. 1996 Dec;16(6):833-40.	ok for full text evaluation
/pubmed/8876798	Am J Ind Med. 1996 Sep;30(3):300-6.	ok for full text evaluation
/pubmed/8824367	Cancer Epidemiol Biomarkers Prev. 1996 Aug;5(8):639-44.	ok for full text evaluation
/pubmed/7627314	Occup Environ Med. 1995 Jun;52(6):380-4.	ok for full text evaluation
/pubmed/7644720	Regul Toxicol Pharmacol. 1995 Apr;21(2):307-21.	ok for full text evaluation
/pubmed/7672862	Int Arch Occup Environ Health. 1995;67(2):85-93.	ok for full text evaluation
/pubmed/8207757	J Toxicol Environ Health. 1994 Jun;42(2):219-42.	ok for full text evaluation
/pubmed/7920231	Leuk Lymphoma. 1994 Jun;14(1-2):91-102. Review.	ok for full text evaluation
/pubmed/8246285	J Natl Cancer Inst. 1993 Dec 15;85(24):1994-2003.	ok for full text evaluation
/pubmed/8153587	Scand J Work Environ Health. 1993 Dec;19(6):369-74. Review.	ok for full text evaluation
/pubmed/8218879	Cancer Causes Control. 1993 Sep;4(5):465-76.	ok for full text evaluation
/pubmed/8353805	Cancer Genet Cytogenet. 1993 Jul 15;68(2):135-9.	ok for full text evaluation
/pubmed/8357276	Arch Environ Health. 1993 Jul-Aug;48(4):255-9.	ok for full text evaluation
/pubmed/1483810	Int J Epidemiol. 1992 Dec;21(6):1063-73.	ok for full text evaluation
/pubmed/1528067	Leuk Res. 1992 Aug;16(8):789-96.	ok for full text evaluation
/pubmed/1606550	Cancer. 1992 Jul 1;70(1):77-85.	ok for full text evaluation
/pubmed/1306103	Cancer Epidemiol Biomarkers Prev. 1992 Mar-Apr;1(3):183-8.	ok for full text evaluation
/pubmed/1889488	Eur J Haematol. 1991 Aug;47(2):98-103.	ok for full text evaluation
/pubmed/2245185	Br J Ind Med. 1990 Nov;47(11):742-6.	ok for full text evaluation
/pubmed/2399564	Tumori. 1990 Aug 31;76(4):350-2.	ok for full text evaluation
/pubmed/2611155	Br J Ind Med. 1989 Dec;46(12):826-30.	ok for full text evaluation
/pubmed/2746815	JAMA. 1989 Aug 4;262(5):634-9. Erratum in: JAMA 1990 Feb 2;263(5):662.	ok for full text evaluation
/pubmed/2792042	Environ Health Perspect. 1989 Jul;82:207-13.	ok for full text evaluation
/pubmed/3689711	Br J Ind Med. 1987 Nov;44(11):785-7.	ok for full text evaluation
/pubmed/3621121	Cancer. 1987 Sep 15;60(6):1378-84.	ok for full text evaluation
/pubmed/3814544	Br J Ind Med. 1987 Feb;44(2):124-8.	ok for full text evaluation
/pubmed/3465893	J Occup Med. 1986 Nov;28(11):1169-73.	ok for full text evaluation
/pubmed/3465366	Br J Ind Med. 1986 Oct;43(10):685-91. Erratum in: Br J Ind Med 1987 Mar;44(3):215.	ok for full text evaluation
/pubmed/3464702	J Occup Med. 1986 Oct;28(10):1051-4.	ok for full text evaluation
/pubmed/3458360	Am J Epidemiol. 1986 Jun;123(6):980-92.	ok for full text evaluation
/pubmed/3459400	Arch Environ Health. 1986 Mar-Apr;41(2):77-84.	ok for full text evaluation
/pubmed/3458713	J Chronic Dis. 1986;39(6):417-21. No abstract available.	ok for full text evaluation
/pubmed/3856637	J Occup Med. 1985 Mar;27(3):220-2.	ok for full text evaluation
/pubmed/4003402	Am J Ind Med. 1985;7(5-6):395-402.	ok for full text evaluation
/pubmed/3906873	Scand J Work Environ Health. 1985;11 Suppl 1:83-90. Review.	ok for full text evaluation
/pubmed/6589031	Cancer. 1984 Aug 15;54(4):785-90.	ok for full text evaluation
/pubmed/6239041	J Toxicol Clin Toxicol. 1984;22(3):261-82.	ok for full text evaluation
/pubmed/6857143	Scand J Haematol. 1983 Mar;30(3):227-31.	ok for full text evaluation
/pubmed/6188080	N Y State J Med. 1983 Feb;83(2):161. No abstract available.	ok for full text evaluation
/pubmed/6959383	Toxicol Lett. 1982 Oct;13(3-4):169-73.	ok for full text evaluation
/pubmed/7093525	Blood. 1982 Aug;60(2):404-11.	ok for full text evaluation
/pubmed/7317873	Cancer Genet Cytogenet. 1981 Nov;4(3):197-214.	ok for full text evaluation
/pubmed/20120581	Scand J Work Environ Health. 1981 Sep;7(3):169-78.	ok for full text evaluation
/pubmed/7205418	J Occup Med. 1981 Feb;23(2):103-8.	ok for full text evaluation
/pubmed/395589	Rev Environ Health. 1979;3(1):5-17. Review.	ok for full text evaluation
/pubmed/630218	Br Med J. 1978 Mar 4;1(6112):553. No abstract available.	ok for full text evaluation
/pubmed/75393	Lancet. 1978 Feb 18;1(8060):350-2.	ok for full text evaluation
/pubmed/69157	Lancet. 1977 Jul 9;2(8028):76-8.	ok for full text evaluation
/pubmed/816144	Acta Haematol. 1976;55(2):65-72.	ok for full text evaluation
/pubmed/29587222	Environ Res. 2018 Jul;164:467-474. doi: 10.1016/j.envres.2018.03.022. Epub 2018 Mar 24.	ok for full text evaluation
/pubmed/29462765	Cancer Epidemiol. 2018 Apr;53:166-171. doi: 10.1016/j.canep.2018.01.016. Epub 2018 Feb 17.	ok for full text evaluation
/pubmed/28400079	J Epidemiol. 2017 Jul;27(7):305-310. doi: 10.1016/j.je.2016.07.005. Epub 2017 Apr 8.	ok for full text evaluation
/pubmed/26365305	Ann Epidemiol. 2015 Nov;25(11):803-10. doi: 10.1016/j.annepidem.2015.08.002. Epub 2015 Aug 19.	ok for full text evaluation
/pubmed/25943908	Am J Ind Med. 2015 Jul;58(7):715-29. doi: 10.1002/ajim.22466. Epub 2015 May 6.	ok for full text evaluation
/pubmed/25603936	Am J Ind Med. 2015 Feb;58(2):123-37. doi: 10.1002/ajim.22408.	ok for full text evaluation
/pubmed/25038451	Environ Res. 2014 Aug;133:353-61. doi: 10.1016/j.envres.2014.05.028. Epub 2014 Jul 16.	ok for full text evaluation
/pubmed/23576671	Occup Environ Med. 2013 Jul;70(7):464-70. doi: 10.1136/oemed-2012-101135. Epub 2013 Apr 10.	ok for full text evaluation
/pubmed/23397082	Med Oncol. 2013 Mar;30(1):487. doi: 10.1007/s12032-013-0487-x. Epub 2013 Feb 9.	ok for full text evaluation
/pubmed/22563817	Leuk Lymphoma. 2012 Nov;53(11):2228-36. doi: 10.3109/10428194.2012.690873. Epub 2012 May 21.	ok for full text evaluation
/pubmed/19703505	Regul Toxicol Pharmacol. 2009 Dec;55(3):340-52. doi: 10.1016/j.yrtph.2009.08.007. Epub 2009 Aug 22.	ok for full text evaluation
/pubmed/16111530	Leuk Res. 2005 Oct;29(10):1117-30. Epub 2005 Apr 1.	ok for full text evaluation
/pubmed/15935798	Chem Biol Interact. 2005 May 30;153-154:33-41. Epub 2005 Apr 7. Review.	ok for full text evaluation
/pubmed/27264515	Turk J Haematol. 2005 Mar 5;22(1):31-5.	ok for full text evaluation
/pubmed/12883018	Occup Environ Med. 2003 Aug;60(8):577-83.	ok for full text evaluation
/pubmed/12382254	Am J Ind Med. 2002 Nov;42(5):410-20.	ok for full text evaluation
/pubmed/12210558	Bioelectromagnetics. 2002 Sep;23(6):411-5.	ok for full text evaluation
/pubmed/11562108	Cancer Causes Control. 2001 Oct;12(8):683-9.	ok for full text evaluation
/pubmed/10935940	Occup Environ Med. 2000 Sep;57(9):595-604.	ok for full text evaluation
/pubmed/10361602	Am J Ind Med. 1999 Jul;36(1):159-65.	ok for full text evaluation
/pubmed/10361601	Am J Ind Med. 1999 Jul;36(1):155-8.	ok for full text evaluation
/pubmed/10361599	Am J Ind Med. 1999 Jul;36(1):142-6.	ok for full text evaluation
/pubmed/9314812	Am J Public Health. 1997 Sep;87(9):1539-43.	ok for full text evaluation
/pubmed/9209851	Epidemiology. 1997 Jul;8(4):384-9.	ok for full text evaluation
/pubmed/8833775	Am J Ind Med. 1996 Mar;29(3):227-35.	ok for full text evaluation
/pubmed/8685669	Scand J Work Environ Health. 1996 Feb;22(1):14-26.	ok for full text evaluation
/pubmed/7573075	Am J Ind Med. 1995 Jul;28(1):49-70.	ok for full text evaluation
/pubmed/7755010	Am J Ind Med. 1995 Feb;27(2):195-205.	ok for full text evaluation
/pubmed/8074124	Am J Ind Med. 1994 Jul;26(1):47-60.	ok for full text evaluation
/pubmed/8069013	Intern Med. 1994 Apr;33(4):198-203. Erratum in: Intern Med 1994 Jul;33(8):460.	ok for full text evaluation
/pubmed/8172168	Am J Epidemiol. 1994 Mar 15;139(6):550-72. Erratum in: Am J Epidemiol 1994 May 15;139(10):1053.	ok for full text evaluation
/pubmed/8153587	Scand J Work Environ Health. 1993 Dec;19(6):369-74. Review.	ok for full text evaluation
/pubmed/8250061	Am J Ind Med. 1993 Oct;24(4):413-25. Review.	ok for full text evaluation
/pubmed/8398864	Br J Ind Med. 1993 Aug;50(8):758-64.	ok for full text evaluation
/pubmed/8492734	Med Lav. 1993 Jan-Feb;84(1):31-41.	ok for full text evaluation
/pubmed/2047900	Soc Sci Med. 1991;32(9):1067-73.	ok for full text evaluation
/pubmed/2208156	Cancer Res. 1990 Nov 1;50(21):6876-81.	ok for full text evaluation
/pubmed/2207035	Br J Ind Med. 1990 Sep;47(9):633-8.	ok for full text evaluation
/pubmed/2379958	Int Arch Occup Environ Health. 1990;62(4):289-93.	ok for full text evaluation
/pubmed/2220834	Am J Ind Med. 1990;18(3):295-301. Review.	ok for full text evaluation
/pubmed/3546635	J Occup Med. 1987 Jan;29(1):47-51. Review.	ok for full text evaluation
/pubmed/3718882	Br J Ind Med. 1986 Jun;43(6):381-6.	ok for full text evaluation
/pubmed/4085433	Environ Health Perspect. 1985 Oct;62:297-300.	ok for full text evaluation
/pubmed/4051575	Arch Environ Health. 1985 Jul-Aug;40(4):211-4.	ok for full text evaluation
/pubmed/4050802	Am J Ind Med. 1985;8(3):193-205.	ok for full text evaluation
/pubmed/6128476	Lancet. 1982 Nov 20;2(8308):1160-1. No abstract available.	ok for full text evaluation
/pubmed/29136183	J Natl Cancer Inst. 2018 May 1;110(5):509-516. doi: 10.1093/jnci/djx233.	ok for full text evaluation
/pubmed/28153669	Cancer Epidemiol. 2017 Apr;47:81-87. doi: 10.1016/j.canep.2017.01.005. Epub 2017 Jan 30.	ok for full text evaluation
/pubmed/12727601	Environ Health Perspect. 2003 May;111(5):724-30.	ok for full text evaluation
/pubmed/10629542	J Pathol. 1999 Dec;189(4):448-53. Review.	ok for full text evaluation
/pubmed/9554414	Am J Epidemiol. 1998 Apr 15;147(8):727-38.	ok for full text evaluation
/pubmed/2208120	Cancer Res. 1990 Oct 1990 Oct 15;50(20):6585-91.	ok for full text evaluation
/pubmed/7081203	Am J Epidemiol. 1982 May;115(5):720-8. doi: 10.1093/oxfordjournals.aje.a113354.	ok for full text evaluation
/pubmed/8172172	Am J Epidemiol. 1994 Mar 15;139(6):609-19. doi: 10.1093/oxfordjournals.aje.a117050.	ok for full text evaluation
/pubmed/12932623	Ann Epidemiol. 2003 Aug;13(7):485-94.	ok for full text evaluation
/pubmed/31101526	Blood Rev. 2019 Jul;36:70-87. doi: 10.1016/j.blre.2019.04.005. Epub 2019 Apr 29.	ok for full text evaluation
/pubmed/30805813	Cancer Causes Control. 2019 Apr;30(4):311-322. doi: 10.1007/s10552-019-01140-y. Epub 2019 Feb 25.	ok for full text evaluation
/pubmed/30794243	Med Lav. 2019 Feb 22;110(1):3-10. doi: 10.23749/mdl.v110i1.7842.	ok for full text evaluation
/pubmed/31915524	Ann Occup Environ Med. 2019 Nov 12;31:e33. doi: 10.35371/aoem.2019.31.e33. eCollection 2019.	ok for full text evaluation
/pubmed/30721827	Environ Int. 2019 Apr;125:229-235. doi: 10.1016/j.envint.2019.01.066. Epub 2019 Feb 2.	ok for full text evaluation
/pubmed/32357211	Int J Epidemiol. 2020 May 1:dyaa066. doi: 10.1093/ije/dyaa066. Online ahead of print.	ok for full text evaluation
https://www.embase.com/search/results?subaction=viewrecord&id=L2001525907&from=export	Environment International (2019) 125 (229-235). Date of Publication: 1 Apr 2019	ok for full text evaluation
https://www.embase.com/search/results?subaction=viewrecord&id=L604499898&from=export	Cancer Causes and Control (2015) 26:7 (993-1002). Date of Publication: 13 Jul 2015	ok for full text evaluation
https://www.embase.com/search/results?subaction=viewrecord&id=L604398517&from=export	Occupational and Environmental Medicine (2015) 72:6 (435-441). Date of Publication: 1 Jun 2015	ok for full text evaluation
https://www.embase.com/search/results?subaction=viewrecord&id=L365065224&from=export	British Journal of Cancer (2012) 107:SUPPL. 1 (S41-S48). Date of Publication: 19 Jun 2012	ok for full text evaluation
https://www.embase.com/search/results?subaction=viewrecord&id=L632000612&from=export	Environmental Health: A Global Access Science Source (2020) 19:1 Article Number: 64. Date of Publication: 6 Jun 2020	ok for full text evaluation
https://www.embase.com/search/results?subaction=viewrecord&id=L626600095&from=export	International Journal of Cancer (2019) 145:3 (E15). Date of Publication: 1 Aug 2019	ok for full text evaluation
https://www.embase.com/search/results?subaction=viewrecord&id=L362967700&from=export	Journal of Occupational and Environmental Hygiene (2011) 8:9 (561-572). Date of Publication: September 2011	ok for full text evaluation
https://www.embase.com/search/results?subaction=viewrecord&id=L354742653&from=export	Environnement, Risques et Sante (2009) 8:3 (185-186). Date of Publication: Mai-Juin 2009	ok for full text evaluation
https://www.embase.com/search/results?subaction=viewrecord&id=L351918089&from=export	Haematologica Reports (2006) 2:15 (42-45). Date of Publication: 2006	ok for full text evaluation
https://www.embase.com/search/results?subaction=viewrecord&id=L25310589&from=export	Geriatrie Forschung (1995) 5:3 (139-149). Date of Publication: 1995	ok for full text evaluation
/pubmed/11901667	J Environ Health. 2002 Mar;64(7):9-16; quiz 35-6.	irrelevant
/pubmed/29999236	Small. 2018 Aug;14(32):e1703774. doi: 10.1002/smll.201703774. Epub 2018 Jul 12.	irrelevant
/pubmed/29995776	Medicine (Baltimore). 2018 Jul;97(28):e11374. doi: 10.1097/MD.0000000000011374.	irrelevant
/pubmed/29869673	Ann Hematol. 2018 Oct;97(10):1987-1994. doi: 10.1007/s00277-018-3383-9. Epub 2018 Jun 5.	irrelevant
/pubmed/29864935	Biomed Pharmacother. 2018 Jul;103:1498-1506. doi: 10.1016/j.biopha.2018.04.103. Epub 2018 May 7.	irrelevant
/pubmed/29702970	Medicine (Baltimore). 2018 Apr;97(17):e0228. doi: 10.1097/MD.0000000000010228.	irrelevant
/pubmed/29564940	Toxicol Mech Methods. 2018 Jul;28(6):450-460. doi: 10.1080/15376516.2018.1455786. Epub 2018 Apr 12.	irrelevant
/pubmed/29506454	Toxicol Ind Health. 2018 Apr;34(4):270-281. doi: 10.1177/0748233717750983. Epub 2018 Mar 5.	irrelevant
/pubmed/29463782	J Breath Res. 2018 Apr 4;12(3):034002. doi: 10.1088/1752-7163/aab108.	irrelevant
/pubmed/29383795	Angew Chem Int Ed Engl. 2018 Mar 19;57(13):3354-3359. doi: 10.1002/anie.201711128. Epub 2018 Feb 14.	irrelevant
/pubmed/29343958	Int J Nanomedicine. 2017 Dec 28;13:199-208. doi: 10.2147/IJN.S151139. eCollection 2018.	irrelevant
/pubmed/29316075	Cancer Sci. 2018 Mar;109(3):777-784. doi: 10.1111/cas.13500. Epub 2018 Feb 14.	irrelevant
/pubmed/29164608	Br J Haematol. 2018 Jan;180(1):33-40. doi: 10.1111/bjh.15018. Epub 2017 Nov 21.	irrelevant
/pubmed/29155772	J Vis Exp. 2017 Nov 10;(129). doi: 10.3791/56418.	irrelevant
/pubmed/29145310	Medicine (Baltimore). 2017 Nov;96(46):e8715. doi: 10.1097/MD.0000000000008715. Review.	irrelevant
/pubmed/29126055	Environ Toxicol Pharmacol. 2017 Dec;56:366-374. doi: 10.1016/j.etap.2017.10.012. Epub 2017 Oct 31.	irrelevant
/pubmed/29066752	Sci Rep. 2017 Oct 24;7(1):13959. doi: 10.1038/s41598-017-14497-4.	irrelevant
/pubmed/29061820	Anticancer Res. 2017 Nov;37(11):6355-6361.	irrelevant
/pubmed/28991465	J Med Chem. 2017 Nov 9;60(21):8801-8815. doi: 10.1021/acs.jmedchem.7b00841. Epub 2017 Oct 24.	irrelevant
/pubmed/28987819	Leuk Res. 2017 Nov;62:64-69. doi: 10.1016/j.leukres.2017.09.004. Epub 2017 Sep 12.	irrelevant
/pubmed/28963106	Blood. 2017 Sep 28;130(13):1600. doi: 10.1182/blood-2017-07-796466. No abstract available.	irrelevant
/pubmed/28890406	Biol Blood Marrow Transplant. 2017 Dec;23(12):2079-2087. doi: 10.1016/j.bbmt.2017.09.003. Epub 2017 Sep 7.	irrelevant
/pubmed/28888975	Int J Pharm. 2017 Oct 30;532(1):365-373. doi: 10.1016/j.ijpharm.2017.09.008. Epub 2017 Sep 6.	irrelevant
/pubmed/28883081	Haematologica. 2017 Nov;102(11):1810-1822. doi: 10.3324/haematol.2017.176107. Epub 2017 Sep 7. Review.	irrelevant
/pubmed/28850241	Mol Pharm. 2017 Nov 6;14(11):3888-3895. doi: 10.1021/acs.molpharmaceut.7b00606. Epub 2017 Sep 25.	irrelevant
/pubmed/28823944	Food Chem Toxicol. 2017 Nov;109(Pt 1):669-676. doi: 10.1016/j.fct.2017.08.019. Epub 2017 Aug 18.	irrelevant
/pubmed/28810255	Chemotherapy. 2017;62(6):353-356. doi: 10.1159/000477714. Epub 2017 Aug 16.	irrelevant
/pubmed/28808383	Pharmacogn Mag. 2017 Jul;13(Suppl 2):S216-S223. doi: 10.4103/pm.pm_326_15. Epub 2017 Jul 11.	irrelevant
/pubmed/28800142	Alcohol Clin Exp Res. 2017 Oct;41(10):1715-1724. doi: 10.1111/acer.13474. Epub 2017 Sep 1.	irrelevant
/pubmed/28797620	Clin Lymphoma Myeloma Leuk. 2017 Oct;17(10):637-644. doi: 10.1016/j.clml.2017.06.033. Epub 2017 Jun 30.	irrelevant
/pubmed/28796966	J Oncol Pract. 2017 Aug;13(8):487-492. doi: 10.1200/JOP.2017.021907. Review.	irrelevant
/pubmed/28749106	Asian Pac J Cancer Prev. 2017 Jul 27;18(7):1783-1790.	irrelevant
/pubmed/28708364	Rev Med Suisse. 2017 Feb 8;13(549):386-387. French. No abstract available.	irrelevant
/pubmed/28699225	Am J Hematol. 2017 Oct;92(10):E567-E574. doi: 10.1002/ajh.24847. Epub 2017 Aug 17.	irrelevant
/pubmed/28691152	Ann Hematol. 2017 Sep;96(9):1525-1531. doi: 10.1007/s00277-017-3056-0. Epub 2017 Jul 9.	irrelevant
/pubmed/28688919	Biol Blood Marrow Transplant. 2017 Oct;23(10):1736-1743. doi: 10.1016/j.bbmt.2017.06.019. Epub 2017 Jul 5.	irrelevant
/pubmed/28646517	Am J Hematol. 2017 Oct;92(10):E595-E597. doi: 10.1002/ajh.24833. Epub 2017 Jul 29. No abstract available.	irrelevant
/pubmed/28644773	J Clin Oncol. 2017 Sep 10;35(26):3002-3009. doi: 10.1200/JCO.2017.72.8428. Epub 2017 Jun 23.	irrelevant
/pubmed/28627620	Int J Mol Med. 2017 Aug;40(2):454-464. doi: 10.3892/ijmm.2017.3028. Epub 2017 Jun 14.	irrelevant
/pubmed/28620927	Hematol Oncol. 2017 Jun;35(2):252-255. doi: 10.1002/hon.2252. Epub 2015 Oct 8.	irrelevant
/pubmed/28614903	Am J Hematol. 2017 Oct;92(10):997-1003. doi: 10.1002/ajh.24823. Epub 2017 Jul 19.	irrelevant
/pubmed/28608976	Cancer. 2017 Oct 1;123(19):3717-3724. doi: 10.1002/cncr.30810. Epub 2017 Jun 13.	irrelevant
/pubmed/28596255	J Natl Compr Canc Netw. 2017 Jun;15(6):757-760. doi: 10.6004/jnccn.2017.0108.	irrelevant
/pubmed/28595903	Eur J Pharmacol. 2017 Sep 15;811:117-124. doi: 10.1016/j.ejphar.2017.06.001. Epub 2017 Jun 6.	irrelevant
/pubmed/28592758	Rinsho Ketsueki. 2017;58(5):449-454. doi: 10.11406/rinketsu.58.449. Review. Japanese.	irrelevant
/pubmed/28587170	Int J Mol Sci. 2017 Jun 1;18(6). pii: E1175. doi: 10.3390/ijms18061175.	irrelevant
/pubmed/28560425	Mol Med Rep. 2017 Jul;16(1):523-532. doi: 10.3892/mmr.2017.6636. Epub 2017 May 26.	irrelevant
/pubmed/28552569	Gene. 2017 Aug 30;626:309-318. doi: 10.1016/j.gene.2017.05.048. Epub 2017 May 25.	irrelevant
/pubmed/28552421	Biol Blood Marrow Transplant. 2017 Sep;23(9):1555-1566. doi: 10.1016/j.bbmt.2017.05.025. Epub 2017 May 25.	irrelevant
/pubmed/28548643	Blood Cancer J. 2017 May 26;7(5):e564. doi: 10.1038/bcj.2017.45.	irrelevant
/pubmed/28541603	Cochrane Database Syst Rev. 2017 May 25;5:CD007941. doi: 10.1002/14651858.CD007941.pub3. Review.	irrelevant
/pubmed/28527985	Biol Blood Marrow Transplant. 2017 Sep;23(9):1491-1497. doi: 10.1016/j.bbmt.2017.05.014. Epub 2017 May 17.	irrelevant
/pubmed/28507202	Biosci Rep. 2017 Jun 21;37(3). pii: BSR20170106. doi: 10.1042/BSR20170106. Print 2017 Jun 30.	irrelevant
/pubmed/28494646	Stem Cells Dev. 2017 Aug 1;26(15):1132-1139. doi: 10.1089/scd.2017.0031. Epub 2017 Jun 12.	irrelevant
/pubmed/28494415	Biomed Pharmacother. 2017 Jul;91:559-566. doi: 10.1016/j.biopha.2017.04.087. Epub 2017 May 7.	irrelevant
/pubmed/28472749	Colloids Surf B Biointerfaces. 2017 Jul 1;155:459-465. doi: 10.1016/j.colsurfb.2017.04.023. Epub 2017 Apr 13.	irrelevant
/pubmed/28464918	Respir Res. 2017 May 2;18(1):80. doi: 10.1186/s12931-017-0564-3.	irrelevant
/pubmed/28463633	J Clin Oncol. 2017 Jul 1;35(19):2157-2164. doi: 10.1200/JCO.2016.70.7349. Epub 2017 May 2.	irrelevant
/pubmed/28439877	Br J Haematol. 2017 Jul;178(1):106-111. doi: 10.1111/bjh.14652. Epub 2017 Apr 25.	irrelevant
/pubmed/28419413	Br J Haematol. 2017 Jul;178(2):250-256. doi: 10.1111/bjh.14667. Epub 2017 Apr 17.	irrelevant
/pubmed/28380315	J Clin Oncol. 2017 Apr 10;35(11):1154-1161. doi: 10.1200/JCO.2016.70.7091. Epub 2017 Feb 13.	irrelevant
/pubmed/28373009	Toxicol Appl Pharmacol. 2017 Jun 1;324:36-44. doi: 10.1016/j.taap.2017.03.024. Epub 2017 Mar 31.	irrelevant
/pubmed/28368382	Bone Marrow Transplant. 2017 Jul;52(7):1063-1064. doi: 10.1038/bmt.2017.60. Epub 2017 Apr 3. No abstract available.	irrelevant
/pubmed/28346415	Bone Marrow Transplant. 2017 Aug;52(8):1138-1143. doi: 10.1038/bmt.2017.36. Epub 2017 Mar 27.	irrelevant
/pubmed/28291388	J Clin Oncol. 2017 Jun 1;35(16):1803-1813. doi: 10.1200/JCO.2016.71.3024. Epub 2017 Mar 14.	irrelevant
/pubmed/28280079	Haematologica. 2017 Jun;102(6):1054-1065. doi: 10.3324/haematol.2016.159053. Epub 2017 Mar 9.	irrelevant
/pubmed/28242092	Ann Dermatol Venereol. 2017 Apr;144(4):268-274. doi: 10.1016/j.annder.2017.01.001. Epub 2017 Feb 24. French.	irrelevant
/pubmed/28231491	Leuk Res. 2017 Jun;57:1-8. doi: 10.1016/j.leukres.2017.02.003. Epub 2017 Feb 8.	irrelevant
/pubmed/28199114	Mol Pharm. 2017 Aug 7;14(8):2585-2594. doi: 10.1021/acs.molpharmaceut.6b01171. Epub 2017 Feb 22.	irrelevant
/pubmed/28194038	Leukemia. 2017 Oct;31(10):2143-2150. doi: 10.1038/leu.2017.45. Epub 2017 Jan 31.	irrelevant
/pubmed/28187444	Oncotarget. 2017 Mar 7;8(10):16259-16274. doi: 10.18632/oncotarget.15180.	irrelevant
/pubmed/28152123	JAMA Oncol. 2017 Jul 1;3(7):936-943. doi: 10.1001/jamaoncol.2016.6435.	irrelevant
/pubmed/28139933	Mol Pharm. 2017 Mar 6;14(3):722-732. doi: 10.1021/acs.molpharmaceut.6b01008. Epub 2017 Feb 16.	irrelevant
/pubmed/28110185	J Mol Graph Model. 2017 Mar;72:209-219. doi: 10.1016/j.jmgm.2016.11.019. Epub 2017 Jan 4.	irrelevant
/pubmed/28101592	Ann Hematol. 2017 Apr;96(4):639-646. doi: 10.1007/s00277-017-2920-2. Epub 2017 Jan 18.	irrelevant
/pubmed/28100042	Transpl Infect Dis. 2017 Apr;19(2). doi: 10.1111/tid.12666. Epub 2017 Mar 16. No abstract available.	irrelevant
/pubmed/28087457	Biol Blood Marrow Transplant. 2017 Apr;23(4):648-653. doi: 10.1016/j.bbmt.2017.01.068. Epub 2017 Jan 10.	irrelevant
/pubmed/28087456	Biol Blood Marrow Transplant. 2017 Apr;23(4):618-624. doi: 10.1016/j.bbmt.2017.01.067. Epub 2017 Jan 10.	irrelevant
/pubmed/28086927	J Hematol Oncol. 2017 Jan 13;10(1):15. doi: 10.1186/s13045-017-0395-1.	irrelevant
/pubmed/28081667	Xenobiotica. 2018 Jan;48(1):60-72. doi: 10.1080/00498254.2016.1275881. Epub 2017 Jan 12.	irrelevant
/pubmed/28078727	Hematol Oncol. 2017 Dec;35(4):554-560. doi: 10.1002/hon.2377. Epub 2017 Jan 12.	irrelevant
/pubmed/28013483	Int J Hematol. 2017 May;105(5):646-657. doi: 10.1007/s12185-016-2168-y. Epub 2016 Dec 24.	irrelevant
/pubmed/28005445	Drug Dev Ind Pharm. 2017 Apr;43(4):652-660. doi: 10.1080/03639045.2016.1275670. Epub 2017 Jan 5.	irrelevant
/pubmed/28000713	Sci Rep. 2016 Dec 21;6:39463. doi: 10.1038/srep39463.	irrelevant
/pubmed/27988194	Clin Lymphoma Myeloma Leuk. 2017 Mar;17(3):179-185. doi: 10.1016/j.clml.2016.11.002. Epub 2016 Nov 21.	irrelevant
/pubmed/27986205	Value Health Reg Issues. 2016 Dec;11:9-16. doi: 10.1016/j.vhri.2015.11.002. Epub 2016 Feb 10.	irrelevant
/pubmed/27979589	Toxicol In Vitro. 2017 Apr;40:1-10. doi: 10.1016/j.tiv.2016.12.007. Epub 2016 Dec 13.	irrelevant
/pubmed/27978458	Leuk Res. 2017 Feb;53:28-34. doi: 10.1016/j.leukres.2016.12.001. Epub 2016 Dec 8.	irrelevant
/pubmed/27974676	Oncotarget. 2017 Jan 24;8(4):6341-6352. doi: 10.18632/oncotarget.13856.	irrelevant
/pubmed/27964867	Lancet Haematol. 2017 Jan;4(1):e35-e45. doi: 10.1016/S2352-3026(16)30168-5. Epub 2016 Dec 8.	irrelevant
/pubmed/27913471	Hematology Am Soc Hematol Educ Program. 2016 Dec 2;2016(1):128-136. Review.	irrelevant
/pubmed/27911011	Arch Pharm (Weinheim). 2017 Jan;350(1). doi: 10.1002/ardp.201600251. Epub 2016 Dec 2.	irrelevant
/pubmed/27907031	PLoS One. 2016 Dec 1;11(12):e0166891. doi: 10.1371/journal.pone.0166891. eCollection 2016. Erratum in: PLoS One. 2017 Feb 15;12 (2):e0172640.	irrelevant
/pubmed/27906458	Cancer. 2017 Mar 1;123(5):824-831. doi: 10.1002/cncr.30400. Epub 2016 Dec 1.	irrelevant
/pubmed/27890935	Leukemia. 2017 Apr;31(4):974-977. doi: 10.1038/leu.2016.361. Epub 2016 Nov 28. No abstract available.	irrelevant
/pubmed/27856466	Blood. 2016 Nov 17;128(20):2373. No abstract available.	irrelevant
/pubmed/27856368	Biol Blood Marrow Transplant. 2017 Feb;23(2):318-324. doi: 10.1016/j.bbmt.2016.11.008. Epub 2016 Nov 14.	irrelevant
/pubmed/27816650	Biol Blood Marrow Transplant. 2017 Feb;23(2):278-284. doi: 10.1016/j.bbmt.2016.11.002. Epub 2016 Nov 2.	irrelevant
/pubmed/27804217	Pediatr Blood Cancer. 2017 May;64(5). doi: 10.1002/pbc.26314. Epub 2016 Nov 2.	irrelevant
/pubmed/27443287	Haematologica. 2016 Nov;101(11):e465-e468. Epub 2016 Jul 21. No abstract available.	irrelevant
/pubmed/26979244	Tumori. 2016 Nov 11;102(Suppl. 2). doi: 10.5301/tj.5000490.	irrelevant
/pubmed/27784351	Zhongguo Shi Yan Xue Ye Xue Za Zhi. 2016 Oct;24(5):1329-1333. doi: 10.7534/j.issn.1009-2137.2016.05.008. Chinese.	irrelevant
/pubmed/27631159	Leuk Res. 2016 Nov;50:17-20. doi: 10.1016/j.leukres.2016.08.014. Epub 2016 Aug 26.	irrelevant
/pubmed/27780135	Biomed Pharmacother. 2016 Dec;84:1067-1077. doi: 10.1016/j.biopha.2016.10.020. Epub 2016 Oct 22.	irrelevant
/pubmed/27780134	Biomed Pharmacother. 2016 Dec;84:1061-1066. doi: 10.1016/j.biopha.2016.10.039. Epub 2016 Oct 22.	irrelevant
/pubmed/27638362	Biol Blood Marrow Transplant. 2016 Dec;22(12):2194-2200. doi: 10.1016/j.bbmt.2016.09.007. Epub 2016 Sep 13.	irrelevant
/pubmed/27764032	Transplantation. 2017 Jan;101(1):e34-e38. doi: 10.1097/TP.0000000000001538.	irrelevant
/pubmed/27758821	Haematologica. 2017 Feb;102(2):401-410. doi: 10.3324/haematol.2016.151779. Epub 2016 Oct 6.	irrelevant
/pubmed/27719738	Clin Nephrol. 2017 Jan;87 (2017)(1):47-50.	irrelevant
/pubmed/27677319	Expert Opin Ther Pat. 2016 Oct 4:1-12. [Epub ahead of print]	irrelevant
/pubmed/27643870	Bone Marrow Transplant. 2016 Dec;51(12):1636-1639. doi: 10.1038/bmt.2016.242. Epub 2016 Sep 19. No abstract available.	irrelevant
/pubmed/27643446	Leuk Lymphoma. 2017 Apr;58(4):766-772. doi: 10.1080/10428194.2016.1218004. Epub 2016 Sep 19. Review.	irrelevant
/pubmed/27625305	Sci Signal. 2016 Sep 13;9(445):ra91. doi: 10.1126/scisignal.aad8243.	irrelevant
/pubmed/27617494	DNA Cell Biol. 2016 Oct;35(10):591-598. Epub 2016 Sep 12.	irrelevant
/pubmed/27581253	Alcohol Clin Exp Res. 2016 Oct;40(10):2094-2101. doi: 10.1111/acer.13180. Epub 2016 Sep 1.	irrelevant
/pubmed/27527491	Nanomedicine (Lond). 2016 Sep;11(17):2319-39. doi: 10.2217/nnm-2016-0178. Epub 2016 Aug 16.	irrelevant
/pubmed/27526282	Bone Marrow Transplant. 2016 Dec;51(12):1561-1564. doi: 10.1038/bmt.2016.217. Epub 2016 Aug 15.	irrelevant
/pubmed/27521318	Clin Lymphoma Myeloma Leuk. 2016 Aug;16 Suppl:S191-4. doi: 10.1016/j.clml.2016.02.010.	irrelevant
/pubmed/27514560	Zhonghua Lao Dong Wei Sheng Zhi Ye Bing Za Zhi. 2016 Jun 20;34(6):460. doi: 10.3760/cma.j.issn.1001-9391.2016.06.018. Chinese. No abstract available.	irrelevant
/pubmed/27488287	Ann Hematol. 2016 Oct;95(11):1899-901. doi: 10.1007/s00277-016-2773-0. Epub 2016 Aug 4. No abstract available.	irrelevant
/pubmed/27484957	Cancer Med. 2016 Sep;5(9):2276-85. doi: 10.1002/cam4.813. Epub 2016 Aug 3.	irrelevant
/pubmed/27480385	Leukemia. 2017 Jan;31(1):58-64. doi: 10.1038/leu.2016.219. Epub 2016 Aug 2.	irrelevant
/pubmed/27479888	Cancer. 2016 Dec 1;122(23):3650-3656. doi: 10.1002/cncr.30231. Epub 2016 Aug 1.	irrelevant
/pubmed/27473822	Steroids. 2016 Nov;115:1-8. doi: 10.1016/j.steroids.2016.07.009. Epub 2016 Jul 26.	irrelevant
/pubmed/27470290	Biol Blood Marrow Transplant. 2016 Oct;22(10):1808-1815. doi: 10.1016/j.bbmt.2016.07.006. Epub 2016 Jul 25.	irrelevant
/pubmed/27458090	Xenobiotica. 2017 Sep;47(9):807-820. doi: 10.1080/00498254.2016.1217572. Epub 2017 Jun 21.	irrelevant
/pubmed/27443419	Hematol Oncol. 2017 Dec;35(4):536-541. doi: 10.1002/hon.2334. Epub 2016 Jul 22.	irrelevant
/pubmed/27438483	Naunyn Schmiedebergs Arch Pharmacol. 2016 Oct;389(10):1123-31. doi: 10.1007/s00210-016-1275-x. Epub 2016 Jul 20.	irrelevant
/pubmed/27431074	Zhonghua Xue Ye Xue Za Zhi. 2016 Jun 14;37(6):491-6. doi: 10.3760/cma.j.issn.0253-2727.2016.06.010. Chinese.	irrelevant
/pubmed/27424361	J Reprod Med. 2016 May-Jun;61(5-6):215-8.	irrelevant
/pubmed/27409003	Rev Invest Clin. 2016 May-Jun;68(3):154-62.	irrelevant
/pubmed/27405764	J Biol Chem. 2016 Aug 26;291(35):18536-46. doi: 10.1074/jbc.M116.726836. Epub 2016 Jul 12.	irrelevant
/pubmed/27377900	Biol Blood Marrow Transplant. 2016 Oct;22(10):1801-1807. doi: 10.1016/j.bbmt.2016.06.029. Epub 2016 Jul 1.	irrelevant
/pubmed/27375124	Biol Blood Marrow Transplant. 2016 Oct;22(10):1861-1866. doi: 10.1016/j.bbmt.2016.06.026. Epub 2016 Jun 29.	irrelevant
/pubmed/27374671	Intern Med. 2016;55(13):1721-7. doi: 10.2169/internalmedicine.55.6094. Epub 2016 Jul 1.	irrelevant
/pubmed/27351033	Blood. 2016 Feb 25;127(8):1072. No abstract available.	irrelevant
/pubmed/27345142	Biol Blood Marrow Transplant. 2016 Oct;22(10):1844-1850. doi: 10.1016/j.bbmt.2016.06.017. Epub 2016 Jun 21.	irrelevant
/pubmed/27340773	Oncotarget. 2016 Jul 19;7(29):46433-46447. doi: 10.18632/oncotarget.10184.	irrelevant
/pubmed/27339466	Transfusion. 2016 Oct;56(10):2426-2437. doi: 10.1111/trf.13690. Epub 2016 Jun 24.	irrelevant
/pubmed/27339418	Arch Toxicol. 2017 Feb;91(2):921-933. doi: 10.1007/s00204-016-1760-5. Epub 2016 Jun 23.	irrelevant
/pubmed/27324979	Bioorg Med Chem Lett. 2016 Aug 1;26(15):3533-6. doi: 10.1016/j.bmcl.2016.06.028. Epub 2016 Jun 11.	irrelevant
/pubmed/27262321	Curr Pharm Biotechnol. 2016;17(10):915-25.	irrelevant
/pubmed/27223108	Biol Blood Marrow Transplant. 2016 Sep;22(9):1696-1701. doi: 10.1016/j.bbmt.2016.05.010. Epub 2016 May 17.	irrelevant
/pubmed/27219490	Mol Endocrinol. 2016 Aug;30(8):856-71. doi: 10.1210/me.2015-1310. Epub 2016 May 24.	irrelevant
/pubmed/27211264	Leukemia. 2016 Oct;30(10):2102-2106. doi: 10.1038/leu.2016.144. Epub 2016 May 23. No abstract available.	irrelevant
/pubmed/27176801	Blood Cancer J. 2016 May 13;6:e425. doi: 10.1038/bcj.2016.29.	irrelevant
/pubmed/27169385	Am J Hematol. 2016 Aug;91(8):800-5. doi: 10.1002/ajh.24415. Epub 2016 Jun 25.	irrelevant
/pubmed/27164061	Biol Blood Marrow Transplant. 2016 Aug;22(8):1431-1439. doi: 10.1016/j.bbmt.2016.04.026. Epub 2016 May 7.	irrelevant
/pubmed/27154225	Biochem Biophys Res Commun. 2016 Jun 10;474(4):691-695. doi: 10.1016/j.bbrc.2016.05.010. Epub 2016 May 3.	irrelevant
/pubmed/27151000	Zhongguo Shi Yan Xue Ye Xue Za Zhi. 2016 Apr;24(2):405-10. doi: 10.7534/j.issn.1009-2137.2016.02.018. Chinese.	irrelevant
/pubmed/27135784	Am J Hematol. 2016 Aug;91(8):782-6. doi: 10.1002/ajh.24405. Epub 2016 Jun 3.	irrelevant
/pubmed/27133821	Leukemia. 2016 Sep;30(9):1853-60. doi: 10.1038/leu.2016.121. Epub 2016 May 2.	irrelevant
/pubmed/27118199	Clin Rheumatol. 2016 Jun;35(6):1529-33. doi: 10.1007/s10067-016-3288-8. Epub 2016 Apr 27.	irrelevant
/pubmed/27113362	J Adv Nurs. 2016 Sep;72(9):2196-206. doi: 10.1111/jan.12978. Epub 2016 Apr 26.	irrelevant
/pubmed/27096481	Ned Tijdschr Geneeskd. 2016;160:A9866. Dutch.	irrelevant
/pubmed/27094615	Turk J Haematol. 2016 Dec 1;33(4):281-285. doi: 10.4274/tjh.2015.0088. Epub 2016 Apr 18.	irrelevant
/pubmed/27088190	Colloids Surf B Biointerfaces. 2016 Aug 1;144:203-213. doi: 10.1016/j.colsurfb.2016.04.012. Epub 2016 Apr 7.	irrelevant
/pubmed/27056199	Ann Hematol. 2016 May;95(6):1023-5. doi: 10.1007/s00277-016-2652-8. Epub 2016 Apr 8. No abstract available.	irrelevant
/pubmed/27049659	Am J Forensic Med Pathol. 2016 Jun;37(2):60-3. doi: 10.1097/PAF.0000000000000226.	irrelevant
/pubmed/27036938	J Biol Chem. 2016 May 27;291(22):11865-75. doi: 10.1074/jbc.M115.705541. Epub 2016 Mar 31.	irrelevant
/pubmed/27030315	Br J Haematol. 2016 Jul;174(1):102-16. doi: 10.1111/bjh.14034. Epub 2016 Mar 31.	irrelevant
/pubmed/27008852	Toxicol Sci. 2016 May;151(1):10-22. doi: 10.1093/toxsci/kfw032. Epub 2016 Mar 22. Erratum in: Toxicol Sci. 2016 Nov;154(1):194.	irrelevant
/pubmed/26980295	J Hematol Oncol. 2016 Mar 15;9:25. doi: 10.1186/s13045-016-0248-3.	irrelevant
/pubmed/26970381	Biol Blood Marrow Transplant. 2016 Jun;22(6):1037-1042. doi: 10.1016/j.bbmt.2016.03.004. Epub 2016 Mar 10.	irrelevant
/pubmed/26959881	Oncotarget. 2016 Apr 5;7(14):18965-77. doi: 10.18632/oncotarget.7879.	irrelevant
/pubmed/26946771	Srp Arh Celok Lek. 2015 Nov-Dec;143(11-12):734-8.	irrelevant
/pubmed/26936331	Mol Med Rep. 2016 Apr;13(4):3401-5. doi: 10.3892/mmr.2016.4955. Epub 2016 Mar 1. Review.	irrelevant
/pubmed/26913389	Zhongguo Shi Yan Xue Ye Xue Za Zhi. 2016 Feb;24(1):30-5. doi: 10.7534/j.issn.1009-2137.2016.01.006. Chinese.	irrelevant
/pubmed/26893789	Oncol Lett. 2016 Feb;11(2):1603-1607. Epub 2016 Jan 8.	irrelevant
/pubmed/30090394	Toxicol Res (Camb). 2016 Feb 16;5(3):848-858. doi: 10.1039/c5tx00419e. eCollection 2016 May 1.	irrelevant
/pubmed/26872379	Oncotarget. 2016 Mar 8;7(10):11625-36. doi: 10.18632/oncotarget.7299.	irrelevant
/pubmed/26850004	Bioorg Med Chem Lett. 2016 Mar 1;26(5):1419-27. doi: 10.1016/j.bmcl.2016.01.068. Epub 2016 Jan 23.	irrelevant
/pubmed/26841509	Biofizika. 2015 Nov-Dec;60(6):1146-50. Russian.	irrelevant
/pubmed/26841296	Acta Haematol. 2016;135(4):208-10. doi: 10.1159/000442342. Epub 2016 Feb 4.	irrelevant
/pubmed/26830545	Exp Toxicol Pathol. 2016 May;68(5):301-5. doi: 10.1016/j.etp.2016.01.004. Epub 2016 Jan 29.	irrelevant
/pubmed/26819623	Evid Based Complement Alternat Med. 2015;2015:912484. doi: 10.1155/2015/912484. Epub 2015 Dec 27.	irrelevant
/pubmed/26758754	Lancet Oncol. 2016 Jan;17(1):e1. doi: 10.1016/S1470-2045(15)00450-7. Epub 2015 Dec 23. No abstract available.	irrelevant
/pubmed/26758753	Lancet Oncol. 2016 Jan;17(1):e1-2. doi: 10.1016/S1470-2045(15)00586-0. Epub 2015 Dec 23. No abstract available.	irrelevant
/pubmed/26710693	Zhonghua Yi Xue Za Zhi. 2015 Jun 23;95(24):1915-20. Chinese.	irrelevant
/pubmed/26695272	Talanta. 2016;146:335-9. doi: 10.1016/j.talanta.2015.08.028. Epub 2015 Aug 29.	irrelevant
/pubmed/26687426	Lancet Haematol. 2015 Jan;2(1):e37-46. doi: 10.1016/S2352-3026(14)00027-1. Epub 2015 Jan 7.	irrelevant
/pubmed/26685771	Lancet Haematol. 2015 Sep;2(9):e384-92. doi: 10.1016/S2352-3026(15)00146-5. Epub 2015 Aug 24.	irrelevant
/pubmed/26662559	Int J Hematol. 2016 Mar;103(3):348-53. doi: 10.1007/s12185-015-1909-7. Epub 2015 Dec 12.	irrelevant
/pubmed/26648336	Br J Haematol. 2016 Jan;172(1):80-8. doi: 10.1111/bjh.13796. Epub 2015 Dec 9.	irrelevant
/pubmed/26619305	Am J Hematol. 2016 Mar;91(3):283-6. doi: 10.1002/ajh.24258. Epub 2016 Jan 11.	irrelevant
/pubmed/26618548	Bone Marrow Transplant. 2016 Mar;51(3):351-7. doi: 10.1038/bmt.2015.278. Epub 2015 Nov 30.	irrelevant
/pubmed/26603259	Clin Cancer Res. 2016 Apr 1;22(7):1687-98. doi: 10.1158/1078-0432.CCR-14-3378. Epub 2015 Nov 24.	irrelevant
/pubmed/26590771	Best Pract Res Clin Haematol. 2015 Jun-Sep;28(2-3):141-6. doi: 10.1016/j.beha.2015.10.011. Epub 2015 Oct 22. Review.	irrelevant
/pubmed/26585505	J Control Release. 2015 Dec 28;220(Pt A):515-528. doi: 10.1016/j.jconrel.2015.11.015. Epub 2015 Nov 14.	irrelevant
/pubmed/26551778	Bone Marrow Transplant. 2016 Feb;51(2):194-8. doi: 10.1038/bmt.2015.270. Epub 2015 Nov 9.	irrelevant
/pubmed/26545834	Lancet Oncol. 2015 Nov;16(15):1448-1449. doi: 10.1016/S1470-2045(15)00251-X. No abstract available.	irrelevant
/pubmed/26538086	Sci Rep. 2015 Nov 5;5:16228. doi: 10.1038/srep16228.	irrelevant
/pubmed/26528768	Transplantation. 2016 Aug;100(8):1732-9. doi: 10.1097/TP.0000000000000976.	irrelevant
/pubmed/26521905	Intern Med. 2015;54(21):2749-52. doi: 10.2169/internalmedicine.54.4809. Epub 2015 Nov 1.	irrelevant
/pubmed/26518611	Chem Biol Drug Des. 2016 Apr;87(4):551-61. doi: 10.1111/cbdd.12679. Epub 2016 Feb 1.	irrelevant
/pubmed/26517736	Inorg Chem. 2015 Nov 16;54(22):10648-55. doi: 10.1021/acs.inorgchem.5b01452. Epub 2015 Oct 30.	irrelevant
/pubmed/26468331	Epigenetics Chromatin. 2015 Oct 13;8:42. doi: 10.1186/s13072-015-0034-4. eCollection 2015.	irrelevant
/pubmed/26467815	Leuk Res. 2015 Dec;39(12):1437-42. doi: 10.1016/j.leukres.2015.09.020. Epub 2015 Oct 1.	irrelevant
/pubmed/26464748	Int J Clin Exp Pathol. 2015 Aug 1;8(8):9737-41. eCollection 2015.	irrelevant
/pubmed/26461960	Leuk Lymphoma. 2016 Jul;57(7):1665-8. doi: 10.3109/10428194.2015.1105369. Epub 2016 Mar 14.	irrelevant
/pubmed/26450505	Breast Cancer Res Treat. 2015 Nov;154(1):133-43. doi: 10.1007/s10549-015-3590-1. Epub 2015 Oct 8.	irrelevant
/pubmed/26432046	Lancet Oncol. 2015 Nov;16(15):1547-1555. doi: 10.1016/S1470-2045(15)00207-7. Epub 2015 Sep 30.	irrelevant
/pubmed/26429297	Lancet Oncol. 2015 Nov;16(15):1525-1536. doi: 10.1016/S1470-2045(15)00200-4. Epub 2015 Sep 28.	irrelevant
/pubmed/26403537	Br J Haematol. 2016 Jul;174(2):332-4. doi: 10.1111/bjh.13771. Epub 2015 Sep 25. No abstract available.	irrelevant
/pubmed/26375744	Tunis Med. 2015 Apr;93(4):249-58.	irrelevant
/pubmed/26367236	Bone Marrow Transplant. 2015 Dec;50(12):1503-7. doi: 10.1038/bmt.2015.202. Epub 2015 Sep 14.	irrelevant
/pubmed/26337829	J Hematol Oncol. 2015 Sep 4;8:102. doi: 10.1186/s13045-015-0201-x.	irrelevant
/pubmed/26335980	Toxicol Mech Methods. 2015;25(6):467-77. doi: 10.3109/15376516.2015.1070222. Epub 2015 Sep 3.	irrelevant
/pubmed/26324368	J Clin Oncol. 2015 Nov 20;33(33):3953-60. doi: 10.1200/JCO.2015.61.6474. Epub 2015 Aug 31. Review.	irrelevant
/pubmed/26308885	Cancer. 2015 Dec 1;121(23):4158-64. doi: 10.1002/cncr.29646. Epub 2015 Aug 26.	irrelevant
/pubmed/26298680	Spectrochim Acta A Mol Biomol Spectrosc. 2016 Jan 15;153:132-42. doi: 10.1016/j.saa.2015.07.109. Epub 2015 Aug 10.	irrelevant
/pubmed/26288471	Indian J Pharmacol. 2015 Jul-Aug;47(4):394-7. doi: 10.4103/0253-7613.161261.	irrelevant
/pubmed/26284906	J Med Food. 2015 Oct;18(10):1164-72. doi: 10.1089/jmf.2014.3350. Epub 2015 Aug 18.	irrelevant
/pubmed/26284307	Exp Hematol. 2015 Nov;43(11):921-929.e1. doi: 10.1016/j.exphem.2015.07.006. Epub 2015 Aug 15.	irrelevant
/pubmed/26261255	J Clin Oncol. 2015 Oct 1;33(28):3152-61. doi: 10.1200/JCO.2014.60.4777. Epub 2015 Aug 10.	irrelevant
/pubmed/26260117	Toxicol Lett. 2015 Nov 19;239(1):32-40. doi: 10.1016/j.toxlet.2015.08.006. Epub 2015 Aug 7.	irrelevant
/pubmed/26224701	Toxicol Pathol. 2015 Oct;43(7):1025-34. doi: 10.1177/0192623315587922. Epub 2015 Jul 28. Erratum in: Toxicol Pathol. 2015 Dec;43(8):1172.	irrelevant
/pubmed/26224660	BMJ Case Rep. 2015 Jul 29;2015. pii: bcr2015210207. doi: 10.1136/bcr-2015-210207.	irrelevant
/pubmed/26218678	Cancer. 2015 Nov 1;121(21):3869-76. doi: 10.1002/cncr.29605. Epub 2015 Jul 28.	irrelevant
/pubmed/26173594	Int J Hematol. 2015 Oct;102(4):451-9. doi: 10.1007/s12185-015-1836-7. Epub 2015 Jul 15.	irrelevant
/pubmed/26169726	Free Radic Biol Med. 2015 Dec;89:135-46. doi: 10.1016/j.freeradbiomed.2015.07.006. Epub 2015 Jul 11.	irrelevant
/pubmed/26163765	Mutat Res. 2015 Sep;779:86-95. doi: 10.1016/j.mrfmmm.2015.06.011. Epub 2015 Jun 27.	irrelevant
/pubmed/26147584	Cytometry B Clin Cytom. 2016 Jan;90(1):14-20. doi: 10.1002/cyto.b.21273. Epub 2015 Dec 22. Review.	irrelevant
/pubmed/26130705	Blood. 2015 Aug 20;126(8):1033-40. doi: 10.1182/blood-2015-04-639831. Epub 2015 Jun 30.	irrelevant
/pubmed/26113532	Blood. 2015 Jun 25;125(26):3971-2. doi: 10.1182/blood-2015-05-643411.	irrelevant
/pubmed/26099315	Mol Pharm. 2015 Aug 3;12(8):2889-903. doi: 10.1021/acs.molpharmaceut.5b00073. Epub 2015 Jul 6.	irrelevant
/pubmed/26097012	Am J Med Genet A. 2015 Oct;167A(10):2444-6. doi: 10.1002/ajmg.a.37204. Epub 2015 Jun 19.	irrelevant
/pubmed/26095294	Eur J Haematol. 2016 Apr;96(4):375-80. doi: 10.1111/ejh.12600. Epub 2015 Jun 25.	irrelevant
/pubmed/26073237	Intern Med. 2015;54(12):1489-98. doi: 10.2169/internalmedicine.54.1953. Epub 2015 Jun 15.	irrelevant
/pubmed/26070419	Chem Biol Interact. 2015 Nov 5;241:50-8. doi: 10.1016/j.cbi.2015.06.009. Epub 2015 Jun 10. Review.	irrelevant
/pubmed/26069372	Indian J Pharmacol. 2015 May-Jun;47(3):322-4. doi: 10.4103/0253-7613.157132.	irrelevant
/pubmed/26056001	Biochem Biophys Res Commun. 2015 Aug 7;463(4):832-8. doi: 10.1016/j.bbrc.2015.04.154. Epub 2015 Jun 6.	irrelevant
/pubmed/26039205	Bone Marrow Transplant. 2015 Jun;50 Suppl 2:S37-9. doi: 10.1038/bmt.2015.93.	irrelevant
/pubmed/26031916	Blood. 2015 Jul 16;126(3):415-22. doi: 10.1182/blood-2015-04-642652. Epub 2015 Jun 1.	irrelevant
/pubmed/26026253	Int J Pharm. 2015 Jul 25;490(1-2):298-307. doi: 10.1016/j.ijpharm.2015.05.057. Epub 2015 May 27.	irrelevant
/pubmed/26022806	J Lipid Res. 2015 Jul;56(7):1329-39. doi: 10.1194/jlr.M056978. Epub 2015 May 28.	irrelevant
/pubmed/26015396	Oncotarget. 2015 Aug 21;6(24):20121-31.	irrelevant
/pubmed/26003186	Eur J Nutr. 2016 Apr;55(3):1153-64. doi: 10.1007/s00394-015-0929-7. Epub 2015 May 24.	irrelevant
/pubmed/26002693	Chem Biol Interact. 2015 Nov 5;241:32-9. doi: 10.1016/j.cbi.2015.05.011. Epub 2015 May 19.	irrelevant
/pubmed/25982179	Leuk Res. 2015 Jul;39(7):719-29. doi: 10.1016/j.leukres.2015.04.002. Epub 2015 Apr 30.	irrelevant
/pubmed/25960187	Am J Hematol. 2015 Aug;90(8):E146-8. doi: 10.1002/ajh.24045. Epub 2015 May 28. No abstract available.	irrelevant
/pubmed/25948192	Zhongguo Shi Yan Xue Ye Xue Za Zhi. 2015 Apr;23(2):396-400. doi: 10.7534/j.issn.1009-2137.2015.02.019. Chinese.	irrelevant
/pubmed/25940712	Blood. 2015 Jun 18;125(25):3905-16. doi: 10.1182/blood-2015-01-621474. Epub 2015 May 4.	irrelevant
/pubmed/25931453	Clin Cancer Res. 2015 Aug 15;21(16):3685-94. doi: 10.1158/1078-0432.CCR-14-3022. Epub 2015 Apr 30.	irrelevant
/pubmed/25896651	Blood. 2015 Jun 25;125(26):4060-8. doi: 10.1182/blood-2014-10-608133. Epub 2015 Apr 20.	irrelevant
/pubmed/25871894	Chemotherapy. 2014;60(4):219-23. doi: 10.1159/000375258. Epub 2015 Apr 3.	irrelevant
/pubmed/25854457	Zhonghua Xue Ye Xue Za Zhi. 2015 Mar;36(3):177-80. doi: 10.3760/cma.j.issn.0253-2727.2015.03.001. Chinese.	irrelevant
/pubmed/25847743	Ann Biol Clin (Paris). 2015 Mar-Apr;73(2):195-8. doi: 10.1684/abc.2015.1039. Review. French.	irrelevant
/pubmed/25845981	Eur J Haematol. 2016 Feb;96(2):128-35. doi: 10.1111/ejh.12557. Epub 2015 Apr 18.	irrelevant
/pubmed/25844037	Int J Nanomedicine. 2015 Mar 16;10:2065-77. doi: 10.2147/IJN.S72144. eCollection 2015.	irrelevant
/pubmed/25821186	Environ Mol Mutagen. 2015 Jul;56(6):535-44. doi: 10.1002/em.21947. Epub 2015 Mar 28.	irrelevant
/pubmed/25814086	Ann Hematol. 2015 Apr;94 Suppl 2:S195-207. doi: 10.1007/s00277-015-2326-y. Epub 2015 Mar 27. Review.	irrelevant
/pubmed/25807864	Eur J Haematol. 2016 Jan;96(1):90-7. doi: 10.1111/ejh.12553. Epub 2015 Apr 21.	irrelevant
/pubmed/25797174	Biol Blood Marrow Transplant. 2015 Jul;21(7):1299-307. doi: 10.1016/j.bbmt.2015.03.003. Epub 2015 Mar 19.	irrelevant
/pubmed/25740828	Blood. 2015 Apr 16;125(16):2544-52. doi: 10.1182/blood-2014-09-599258. Epub 2015 Mar 4.	irrelevant
/pubmed/25683457	Am J Hematol. 2015 May;90(5):E97-100. doi: 10.1002/ajh.23974. Epub 2015 Mar 2. No abstract available.	irrelevant
/pubmed/25682597	Haematologica. 2015 Jul;100(7):927-34. doi: 10.3324/haematol.2014.118455. Epub 2015 Feb 14.	irrelevant
/pubmed/25682595	Haematologica. 2015 May;100(5):653-61. doi: 10.3324/haematol.2014.118588. Epub 2015 Feb 14.	irrelevant
/pubmed/25651423	Leuk Lymphoma. 2015;56(9):2637-42. doi: 10.3109/10428194.2015.1012714. Epub 2015 Mar 14.	irrelevant
/pubmed/25641890	J Rheumatol. 2015 Apr;42(4):690-4. doi: 10.3899/jrheum.141104. Epub 2015 Feb 1.	irrelevant
/pubmed/25641608	Arch Pharm (Weinheim). 2015 Feb;348(2):89-99. doi: 10.1002/ardp.201400296. Epub 2015 Jan 13.	irrelevant
/pubmed/27490039	Mol Inform. 2015 Feb;34(2-3):171-8. doi: 10.1002/minf.201400188. Epub 2015 Feb 20.	irrelevant
/pubmed/25618211	Rev Mal Respir. 2015 Jan;32(1):84-6. doi: 10.1016/j.rmr.2014.08.002. Epub 2014 Sep 26. French. No abstract available.	irrelevant
/pubmed/25612567	Int J Clin Pharm. 2015 Apr;37(2):289-91. doi: 10.1007/s11096-015-0069-4. Epub 2015 Jan 23.	irrelevant
/pubmed/25596561	Eur J Pharm Sci. 2015 Apr 5;70:64-71. doi: 10.1016/j.ejps.2015.01.003. Epub 2015 Jan 14.	irrelevant
/pubmed/25584387	Bioorg Med Chem. 2014 Nov 1;22(21):5738-46.	irrelevant
/pubmed/25579544	J Cancer Res Ther. 2014 Oct-Dec;10(4):1004-7. doi: 10.4103/0973-1482.137907.	irrelevant
/pubmed/26978424	Ter Arkh. 2015;87(12):85-88. doi: 10.17116/terarkh2015871285-88. Russian.	irrelevant
/pubmed/25543496	Zhongguo Shi Yan Xue Ye Xue Za Zhi. 2014 Dec;22(6):1678-83. doi: 10.7534/j.issn.1009-2137.2014.06.033. Chinese.	irrelevant
/pubmed/25537633	J Cell Mol Med. 2015 Jan;19(1):46-52. doi: 10.1111/jcmm.12507. Epub 2014 Dec 23.	irrelevant
/pubmed/25528388	Biol Blood Marrow Transplant. 2015 Mar;21(3):552-8. doi: 10.1016/j.bbmt.2014.12.010. Epub 2014 Dec 17.	irrelevant
/pubmed/25523151	Invest New Drugs. 2015 Apr;33(2):389-96. doi: 10.1007/s10637-014-0198-y. Epub 2014 Dec 19.	irrelevant
/pubmed/25522626	Zhongguo Zhong Yao Za Zhi. 2014 Sep;39(17):3349-52. Chinese.	irrelevant
/pubmed/25498453	Blood. 2014 Dec 11;124(25):3672-3. doi: 10.1182/blood-2014-10-607879.	irrelevant
/pubmed/25487769	Cancer Genet. 2014 Oct-Dec;207(10-12):511-5. doi: 10.1016/j.cancergen.2014.10.008. Epub 2014 Oct 28.	irrelevant
/pubmed/25432283	Bull Exp Biol Med. 2014 Dec;158(2):252-5. doi: 10.1007/s10517-014-2734-3. Epub 2014 Nov 30.	irrelevant
/pubmed/25428384	Med Oncol. 2015 Jan;32(1):371. doi: 10.1007/s12032-014-0371-3. Epub 2014 Nov 27. No abstract available.	irrelevant
/pubmed/25427917	Adv Exp Med Biol. 2015;815:349-59. doi: 10.1007/978-3-319-09614-8_20. Review.	irrelevant
/pubmed/25424330	Cancer. 2015 Apr 1;121(7):1048-55. doi: 10.1002/cncr.29163. Epub 2014 Nov 25.	irrelevant
/pubmed/25418653	Rev Peru Med Exp Salud Publica. 2014 Jul-Sep;31(3):525-9. Spanish.	irrelevant
/pubmed/25416714	Cancer Epidemiol Biomarkers Prev. 2014 Dec;23(12):2793-809.	irrelevant
/pubmed/25395428	Blood. 2015 Jan 8;125(2):346-57. doi: 10.1182/blood-2014-06-581082. Epub 2014 Nov 13.	irrelevant
/pubmed/25393506	Pediatr Blood Cancer. 2015 Jun;62(6):1102-5. doi: 10.1002/pbc.25299. Epub 2014 Nov 12.	irrelevant
/pubmed/25384540	Br J Haematol. 2015 Feb;168(4):470. doi: 10.1111/bjh.13218. Epub 2014 Nov 11. No abstract available.	irrelevant
/pubmed/25376373	Leukemia. 2015 Apr;29(4):981-4. doi: 10.1038/leu.2014.320. Epub 2014 Nov 7. No abstract available.	irrelevant
/pubmed/25368285	Anticancer Res. 2014 Nov;34(11):6747-8.	irrelevant
/pubmed/25365978	Nat Rev Gastroenterol Hepatol. 2014 Dec;11(12):704. doi: 10.1038/nrgastro.2014.187. Epub 2014 Nov 4. No abstract available.	irrelevant
/pubmed/25359988	Blood. 2014 Dec 18;124(26):3870-9. doi: 10.1182/blood-2014-03-563627. Epub 2014 Oct 30.	irrelevant
/pubmed/25345651	Am J Hematol. 2015 Feb;90(2):97-9. doi: 10.1002/ajh.23875.	irrelevant
/pubmed/25344893	Apoptosis. 2015 Jan;20(1):63-74. doi: 10.1007/s10495-014-1046-4.	irrelevant
/pubmed/25324174	Pigment Cell Melanoma Res. 2015 Mar;28(2):161-70. doi: 10.1111/pcmr.12325. Epub 2014 Dec 18.	irrelevant
/pubmed/25316679	Blood. 2014 Dec 11;124(25):3817-27. doi: 10.1182/blood-2014-07-587477. Epub 2014 Oct 14.	irrelevant
/pubmed/25312253	Sci Rep. 2014 Oct 14;4:6610. doi: 10.1038/srep06610.	irrelevant
/pubmed/25308294	Leuk Lymphoma. 2015 Jun;56(6):1643-50. doi: 10.3109/10428194.2014.957203. Epub 2014 Nov 19.	irrelevant
/pubmed/25304754	Int J Hematol. 2014 Dec;100(6):582-91. doi: 10.1007/s12185-014-1684-x. Epub 2014 Oct 11.	irrelevant
/pubmed/25286698	Sichuan Da Xue Xue Bao Yi Xue Ban. 2014 Jul;45(4):675-9. Chinese.	irrelevant
/pubmed/25234661	Rheumatology (Oxford). 2015 Aug;54(8):1345-50. doi: 10.1093/rheumatology/keu372. Epub 2014 Sep 17.	irrelevant
/pubmed/25216686	Haematologica. 2014 Dec;99(12):e264-8. doi: 10.3324/haematol.2014.114504. Epub 2014 Sep 12. No abstract available.	irrelevant
/pubmed/25215535	PLoS One. 2014 Sep 12;9(9):e106146. doi: 10.1371/journal.pone.0106146. eCollection 2014.	irrelevant
/pubmed/25202711	J Immunol Res. 2014;2014:937987. doi: 10.1155/2014/937987. Epub 2014 Aug 18. Review.	irrelevant
/pubmed/25193992	Ann Oncol. 2014 Nov;25(11):2211-7. doi: 10.1093/annonc/mdu443. Epub 2014 Sep 5.	irrelevant
/pubmed/25193988	Ann Oncol. 2014 Nov;25(11):2224-9. doi: 10.1093/annonc/mdu440. Epub 2014 Sep 5.	irrelevant
/pubmed/25160495	Support Care Cancer. 2015 Mar;23(3):643-9. doi: 10.1007/s00520-014-2417-7. Epub 2014 Aug 27. No abstract available.	irrelevant
/pubmed/25154820	J Clin Oncol. 2015 Feb 20;33(6):540-9. doi: 10.1200/JCO.2014.56.2025. Epub 2014 Aug 25.	irrelevant
/pubmed/25145344	Blood. 2014 Oct 2;124(14):2306-12. doi: 10.1182/blood-2014-07-587519. Epub 2014 Aug 21.	irrelevant
/pubmed/25112526	Pharmacotherapy. 2014 Aug;34(8):e149-51. doi: 10.1002/phar.1460.	irrelevant
/pubmed/25093379	Leuk Lymphoma. 2015 Apr;56(4):1148-50. doi: 10.3109/10428194.2014.949261. Epub 2014 Sep 8. No abstract available.	irrelevant
/pubmed/25083521	Blood. 2014 Jun 19;123(25):3853. No abstract available.	irrelevant
/pubmed/25065821	Org Biomol Chem. 2014 Sep 21;12(35):6794-9. doi: 10.1039/c4ob00915k.	irrelevant
/pubmed/25064745	Biol Blood Marrow Transplant. 2014 Nov;20(11):1828-34. doi: 10.1016/j.bbmt.2014.07.020. Epub 2014 Jul 23.	irrelevant
/pubmed/25042398	Cancer. 2014 Dec 1;120(23):3660-8. doi: 10.1002/cncr.28930. Epub 2014 Jul 17.	irrelevant
/pubmed/25038611	Cancer Chemother Pharmacol. 2014 Aug;74(2):427-32. doi: 10.1007/s00280-014-2533-6. Epub 2014 Jul 20.	irrelevant
/pubmed/25037887	Clin Lymphoma Myeloma Leuk. 2015 Jan;15(1):52-7. doi: 10.1016/j.clml.2014.03.004. Epub 2014 Jun 12.	irrelevant
/pubmed/25034142	Clin Lymphoma Myeloma Leuk. 2014 Dec;14(6):493-500. doi: 10.1016/j.clml.2014.04.006. Epub 2014 Jun 11.	irrelevant
/pubmed/25022600	Clin Lymphoma Myeloma Leuk. 2014 Oct;14(5):e151-5. doi: 10.1016/j.clml.2014.04.003. Epub 2014 Jun 10. No abstract available.	irrelevant
/pubmed/24994916	J Natl Compr Canc Netw. 2014 Jul;12(7):963-8.	irrelevant
/pubmed/24993241	Sci Rep. 2014 Jul 4;4:5369. doi: 10.1038/srep05369.	irrelevant
/pubmed/24991716	Leuk Lymphoma. 2015 Mar;56(3):770-3. doi: 10.3109/10428194.2014.933216. Epub 2014 Aug 4. No abstract available.	irrelevant
/pubmed/24985333	J Pept Sci. 2014 Oct;20(10):794-802. doi: 10.1002/psc.2668. Epub 2014 Jul 1.	irrelevant
/pubmed/24943235	Ann Surg Oncol. 2014 Nov;21(12):3931-7. doi: 10.1245/s10434-014-3844-x. Epub 2014 Jun 19.	irrelevant
/pubmed/24942362	Eur J Clin Invest. 2014 Aug;44(8):775-83. doi: 10.1111/eci.12294.	irrelevant
/pubmed/24934864	Cancer Chemother Pharmacol. 2014 Aug;74(2):367-78. doi: 10.1007/s00280-014-2506-9. Epub 2014 Jun 17.	irrelevant
/pubmed/24904937	Blood. 2014 May 1;123(18):2757. No abstract available.	irrelevant
/pubmed/24903378	Tumour Biol. 2014 Sep;35(9):8991-8. doi: 10.1007/s13277-014-2129-0. Epub 2014 Jun 6.	irrelevant
/pubmed/24878083	Rev Med Inst Mex Seguro Soc. 2014 May-Jun;52(3):262-5. Spanish.	irrelevant
/pubmed/24850453	Rinsho Ketsueki. 2014 Apr;55(4):428-35. Japanese.	irrelevant
/pubmed/24844361	Leuk Lymphoma. 2015 Mar;56(3):630-8. doi: 10.3109/10428194.2014.925547. Epub 2014 Aug 4.	irrelevant
/pubmed/24840615	Biomaterials. 2014 Aug;35(25):7088-100. doi: 10.1016/j.biomaterials.2014.04.072. Epub 2014 May 17.	irrelevant
/pubmed/24838655	Chembiochem. 2014 Jun 16;15(9):1280-5. doi: 10.1002/cbic.201402040. Epub 2014 May 18.	irrelevant
/pubmed/24838029	J Fr Ophtalmol. 2014 Oct;37(8):e125-7. doi: 10.1016/j.jfo.2014.01.011. Epub 2014 May 15. French. No abstract available.	irrelevant
/pubmed/24830852	Mol Pharm. 2014 Jul 7;11(7):2305-12. doi: 10.1021/mp400759d. Epub 2014 Jun 3.	irrelevant
/pubmed/24829072	Invest New Drugs. 2014 Oct;32(5):795-805. doi: 10.1007/s10637-014-0102-9. Epub 2014 May 15.	irrelevant
/pubmed/24820637	Int J Hematol. 2014 Jul;100(1):3-6. doi: 10.1007/s12185-014-1594-y. Epub 2014 May 13. No abstract available.	irrelevant
/pubmed/24819395	Leuk Res. 2014 Jul;38(7):756-63. doi: 10.1016/j.leukres.2014.03.022. Epub 2014 Apr 5.	irrelevant
/pubmed/24790990	Biomed Res Int. 2014;2014:182353. doi: 10.1155/2014/182353. Epub 2014 Mar 25.	irrelevant
/pubmed/24786086	PLoS One. 2014 May 1;9(5):e91828. doi: 10.1371/journal.pone.0091828. eCollection 2014.	irrelevant
/pubmed/24783504	Yao Xue Xue Bao. 2014 Jan;49(1):44-9. Chinese.	irrelevant
/pubmed/24779033	Am J Hematol. 2014 Mar;89(3):282-7.	irrelevant
/pubmed/24749757	Br J Haematol. 2014 Aug;166(3):375-81. doi: 10.1111/bjh.12905. Epub 2014 Apr 18.	irrelevant
/pubmed/24747809	Eur J Pharm Biopharm. 2014 Sep;88(1):186-93. doi: 10.1016/j.ejpb.2014.04.002. Epub 2014 Apr 18.	irrelevant
/pubmed/24747336	Biol Blood Marrow Transplant. 2014 Aug;20(8):1176-82. doi: 10.1016/j.bbmt.2014.04.012. Epub 2014 Apr 18.	irrelevant
/pubmed/24731989	Mutat Res Rev Mutat Res. 2014 Apr 13. pii: S1383-5742(14)00020-9. doi: 10.1016/j.mrrev.2014.04.001. [Epub ahead of print] Review.	irrelevant
/pubmed/24728467	J Cancer Res Clin Oncol. 2014 Aug;140(8):1391-7. doi: 10.1007/s00432-014-1666-7. Epub 2014 Apr 12.	irrelevant
/pubmed/24687516	Luminescence. 2014 Nov;29(7):878-83. doi: 10.1002/bio.2636. Epub 2014 Mar 31.	irrelevant
/pubmed/24682510	Haematologica. 2014 Jul;99(7):e102-4. doi: 10.3324/haematol.2013.099663. Epub 2014 Mar 28. No abstract available.	irrelevant
/pubmed/24681936	Rinsho Ketsueki. 2014 Mar;55(3):327-33. Review. Japanese.	irrelevant
/pubmed/24681707	Oncotarget. 2014 Mar 15;5(5):1198-211.	irrelevant
/pubmed/24677398	Blood. 2014 Mar 27;123(13):1976-8. doi: 10.1182/blood-2014-02-553040.	irrelevant
/pubmed/24648811	Korean J Intern Med. 2014 Mar;29(2):250-2. doi: 10.3904/kjim.2014.29.2.250. Epub 2014 Feb 27. Review. No abstract available.	irrelevant
/pubmed/24643197	Oncology. 2014;86(3):152-8. doi: 10.1159/000357407. Epub 2014 Mar 12.	irrelevant
/pubmed/24631945	Ann Oncol. 2014 Sep;25(9):1709-18. doi: 10.1093/annonc/mdu035. Epub 2014 Mar 14.	irrelevant
/pubmed/24630921	Clin Lymphoma Myeloma Leuk. 2014 Aug;14(4):e131-5. doi: 10.1016/j.clml.2014.02.006. Epub 2014 Feb 18. No abstract available.	irrelevant
/pubmed/24613687	Exp Mol Pathol. 2014 Jun;96(3):354-60. doi: 10.1016/j.yexmp.2014.02.016. Epub 2014 Mar 5.	irrelevant
/pubmed/24613686	Exp Mol Pathol. 2014 Jun;96(3):346-53. doi: 10.1016/j.yexmp.2014.02.013. Epub 2014 Mar 5.	irrelevant
/pubmed/24598195	Rinsho Ketsueki. 2014 Feb;55(2):254-7. Japanese.	irrelevant
/pubmed/24598194	Rinsho Ketsueki. 2014 Feb;55(2):249-53. Review. Japanese.	irrelevant
/pubmed/24598186	Rinsho Ketsueki. 2014 Feb;55(2):185-90. Review. Japanese. No abstract available.	irrelevant
/pubmed/24579216	Zhonghua Gan Zang Bing Za Zhi. 2013 Oct;21(10):783-4. Chinese. No abstract available.	irrelevant
/pubmed/24578081	Oncol Nurs Forum. 2014 Mar 1;41(2):212-4. doi: 10.1188/14.ONF.212-214. No abstract available.	irrelevant
/pubmed/24559497	Drug Deliv. 2015 Feb;22(2):223-9. doi: 10.3109/10717544.2014.885614. Epub 2014 Feb 21.	irrelevant
/pubmed/24547769	J Drug Target. 2014 Jul;22(6):488-97. doi: 10.3109/1061186X.2014.888072. Epub 2014 Feb 19.	irrelevant
/pubmed/24532441	Occup Environ Med. 2014 Apr;71(4):266-74. doi: 10.1136/oemed-2013-101664. Epub 2014 Feb 14.	irrelevant
/pubmed/24530881	Toxicology. 2014 Mar 20;317:50-7. doi: 10.1016/j.tox.2014.01.007. Epub 2014 Feb 12.	irrelevant
/pubmed/24527710	Eur J Haematol. 2014 Jun;92(6):546-9. doi: 10.1111/ejh.12289. Epub 2014 Mar 15. No abstract available.	irrelevant
/pubmed/24516026	J Clin Oncol. 2014 Mar 20;32(9):905-11. doi: 10.1200/JCO.2013.50.2708. Epub 2014 Feb 10.	irrelevant
/pubmed/24512004	Expert Opin Drug Metab Toxicol. 2014 Mar;10(3):483-94. doi: 10.1517/17425255.2014.885016. Epub 2014 Feb 10. Review.	irrelevant
/pubmed/24495159	Ann N Y Acad Sci. 2014 Mar;1310:7-31. doi: 10.1111/nyas.12362. Epub 2014 Feb 4.	irrelevant
/pubmed/24485462	Cell. 2014 Jan 30;156(3):590-602. doi: 10.1016/j.cell.2013.12.041.	irrelevant
/pubmed/24478403	Blood. 2014 Mar 13;123(11):1658-64. doi: 10.1182/blood-2013-07-512657. Epub 2014 Jan 29.	irrelevant
/pubmed/24452152	Rinsho Ketsueki. 2013 Dec;54(12):2192-8. Review. Japanese.	irrelevant
/pubmed/24443846	Eur J Haematol. 2014;92(5):377-81. doi: 10.1111/ejh.12269. Epub 2014 Feb 21.	irrelevant
/pubmed/24440606	Environ Toxicol Pharmacol. 2014 Jan;37(1):378-89. doi: 10.1016/j.etap.2013.11.029. Epub 2013 Dec 25.	irrelevant
/pubmed/24434189	Biochem Pharmacol. 2014 Mar 1;88(1):36-45. doi: 10.1016/j.bcp.2013.12.019. Epub 2014 Jan 13.	irrelevant
/pubmed/24424258	Spectrochim Acta A Mol Biomol Spectrosc. 2014 Apr 5;123:473-81. doi: 10.1016/j.saa.2013.12.094. Epub 2014 Jan 3.	irrelevant
/pubmed/24419525	Bone Marrow Transplant. 2014 Mar;49(3):389-96. doi: 10.1038/bmt.2013.204. Epub 2014 Jan 13.	irrelevant
/pubmed/24419517	Bone Marrow Transplant. 2014 Apr;49(4):513-8. doi: 10.1038/bmt.2013.221. Epub 2014 Jan 13.	irrelevant
/pubmed/24394131	Gan To Kagaku Ryoho. 2013 Nov;40(12):2417-9. Japanese.	irrelevant
/pubmed/24389334	Colloids Surf B Biointerfaces. 2014 Mar 1;115:302-9. doi: 10.1016/j.colsurfb.2013.12.026. Epub 2013 Dec 21.	irrelevant
/pubmed/24386979	BMC Cancer. 2014 Jan 5;14:6. doi: 10.1186/1471-2407-14-6.	irrelevant
/pubmed/24382796	Am J Hematol. 2014 Apr;89(4):423-8. doi: 10.1002/ajh.23661. Epub 2014 Feb 24.	irrelevant
/pubmed/24372965	Eur J Haematol. 2014;92(5):413-20. doi: 10.1111/ejh.12258. Epub 2014 Jan 28.	irrelevant
/pubmed/24343078	Beijing Da Xue Xue Bao Yi Xue Ban. 2013 Dec 18;45(6):938-44. Chinese.	irrelevant
/pubmed/24342094	Sci Total Environ. 2014 Feb 15;472:872-9. doi: 10.1016/j.scitotenv.2013.11.089. Epub 2013 Dec 15.	irrelevant
/pubmed/24333750	Biol Blood Marrow Transplant. 2014 Mar;20(3):396-401. doi: 10.1016/j.bbmt.2013.12.555. Epub 2013 Dec 11.	irrelevant
/pubmed/24313167	Alcohol Res. 2013;35(1):77-85. Review.	irrelevant
/pubmed/24303704	G Ital Med Lav Ergon. 2013 Oct-Dec;35(4):247-50. Italian.	irrelevant
/pubmed/24303039	PLoS One. 2013 Nov 26;8(11):e81276. doi: 10.1371/journal.pone.0081276. eCollection 2013.	irrelevant
/pubmed/24300285	J Vis Exp. 2013 Nov 1;(81):e50671. doi: 10.3791/50671.	irrelevant
/pubmed/24279598	Nutr Cancer. 2014;66(1):14-28. doi: 10.1080/01635581.2014.847471. Epub 2013 Nov 26.	irrelevant
/pubmed/24262277	Gastroenterology. 2014 Mar;146(3):801-11. doi: 10.1053/j.gastro.2013.11.008. Epub 2013 Nov 18.	irrelevant
/pubmed/24237253	Free Radic Res. 2014 Mar;48(3):292-302. doi: 10.3109/10715762.2013.865840. Epub 2014 Jan 7.	irrelevant
/pubmed/24236801	J Biomater Sci Polym Ed. 2014;25(3):287-306. doi: 10.1080/09205063.2013.857543. Epub 2013 Nov 18.	irrelevant
/pubmed/24236021	PLoS One. 2013 Nov 13;8(11):e78556. doi: 10.1371/journal.pone.0078556. eCollection 2013.	irrelevant
/pubmed/24232038	Cardiovasc Intervent Radiol. 2014 Oct;37(5):1220-5.	irrelevant
/pubmed/24195184	Conn Med. 2013 Aug;77(7):433-6.	irrelevant
/pubmed/24195124	Blood. 2013 Sep 26;122(13):2148. No abstract available.	irrelevant
/pubmed/24191050	Proc Natl Acad Sci U S A. 2013 Nov 19;110(47):18820-5. doi: 10.1073/pnas.1318974110. Epub 2013 Nov 4.	irrelevant
/pubmed/24157581	Leukemia. 2014 Apr;28(4):973-5. doi: 10.1038/leu.2013.312. Epub 2013 Oct 25. No abstract available.	irrelevant
/pubmed/24151050	Cancer. 2014 Feb 1;120(3):373-80. doi: 10.1002/cncr.28433. Epub 2013 Oct 22.	irrelevant
/pubmed/24149182	Br J Cancer. 2013 Nov 12;109(10):2574-8. doi: 10.1038/bjc.2013.648. Epub 2013 Oct 22.	irrelevant
/pubmed/24105694	Cancer. 2013 Dec 15;119(24):4284-9. doi: 10.1002/cncr.28328. Epub 2013 Sep 16.	irrelevant
/pubmed/24097082	Ann Hematol. 2014 Apr;93(4):653-60. doi: 10.1007/s00277-013-1908-9. Epub 2013 Oct 6.	irrelevant
/pubmed/24095762	Eur J Med Chem. 2013 Nov;69:711-8. doi: 10.1016/j.ejmech.2013.09.030. Epub 2013 Sep 21.	irrelevant
/pubmed/24090996	Leuk Res. 2013 Nov;37(11):1592-601. doi: 10.1016/j.leukres.2013.09.007. Epub 2013 Sep 18.	irrelevant
/pubmed/24088735	Clin Cancer Res. 2013 Dec 1;19(23):6506-19. doi: 10.1158/1078-0432.CCR-13-0674. Epub 2013 Oct 2.	irrelevant
/pubmed/24082288	Ulster Med J. 2013 May;82(2):97-9. Review.	irrelevant
/pubmed/24067929	J Oncol Pharm Pract. 2014 Oct;20(5):386-92. doi: 10.1177/1078155213504444. Epub 2013 Sep 24. Review.	irrelevant
/pubmed/24056743	Bone Marrow Transplant. 2014 Jan;49(1):17-23. doi: 10.1038/bmt.2013.142. Epub 2013 Sep 23.	irrelevant
/pubmed/24041743	Biochem Pharmacol. 2013 Nov 15;86(10):1430-40. doi: 10.1016/j.bcp.2013.09.002. Epub 2013 Sep 13.	irrelevant
/pubmed/24040019	PLoS One. 2013 Sep 9;8(9):e73672. doi: 10.1371/journal.pone.0073672. eCollection 2013.	irrelevant
/pubmed/24035942	Pak J Pharm Sci. 2013 Sep;26(5):881-92.	irrelevant
/pubmed/24018014	Leuk Res. 2013 Nov;37(11):1565-71. doi: 10.1016/j.leukres.2013.08.007. Epub 2013 Aug 16.	irrelevant
/pubmed/23993958	Cell Signal. 2013 Dec;25(12):2453-61. doi: 10.1016/j.cellsig.2013.08.011. Epub 2013 Aug 30.	irrelevant
/pubmed/23985014	SAR QSAR Environ Res. 2013 Oct;24(10):863-82. doi: 10.1080/1062936X.2013.821092. Epub 2013 Aug 29.	irrelevant
/pubmed/23980086	J Clin Oncol. 2013 Oct 1;31(28):3549-56. doi: 10.1200/JCO.2013.48.8114. Epub 2013 Aug 26.	irrelevant
/pubmed/23946646	Drug Des Devel Ther. 2013 Aug 5;7:699-710. doi: 10.2147/DDDT.S42902. eCollection 2013.	irrelevant
/pubmed/23943357	Cancer. 2013 Nov 1;119(21):3805-11. doi: 10.1002/cncr.28318. Epub 2013 Aug 13.	irrelevant
/pubmed/23907409	Ann Hematol. 2014 Apr;93(4):699-702. doi: 10.1007/s00277-013-1844-8. Epub 2013 Aug 2. No abstract available.	irrelevant
/pubmed/23906078	J Chemother. 2013 Aug;25(4):247-9. doi: 10.1179/1973947813Y.0000000076.	irrelevant
/pubmed/23881828	Cell Biol Int. 2013 Nov;37(11):1205-14. doi: 10.1002/cbin.10157. Epub 2013 Aug 19.	irrelevant
/pubmed/23852951	J Natl Cancer Inst. 2013 Aug 7;105(15):1159-70. doi: 10.1093/jnci/djt165. Epub 2013 Jul 12.	irrelevant
/pubmed/23836561	Blood. 2013 Aug 15;122(7):1214-21. doi: 10.1182/blood-2012-11-466482. Epub 2013 Jul 8.	irrelevant
/pubmed/23835997	Adv Exp Med Biol. 2013;788:349-53. doi: 10.1007/978-94-007-6627-3_47.	irrelevant
/pubmed/23823656	Leukemia. 2014 Apr;28(4):749-60. doi: 10.1038/leu.2013.202. Epub 2013 Jul 4.	irrelevant
/pubmed/23819642	J Med Food. 2013 Jul;16(7):647-55. doi: 10.1089/jmf.2012.0254. Epub 2013 Jul 2.	irrelevant
/pubmed/23802738	Br J Haematol. 2013 Sep;162(5):631-8. doi: 10.1111/bjh.12446. Epub 2013 Jun 27.	irrelevant
/pubmed/23797290	Acta Haematol. 2013;130(3):199-205. doi: 10.1159/000351172. Epub 2013 Jun 19.	irrelevant
/pubmed/23794007	BioDrugs. 2013 Aug;27(4):413-8. doi: 10.1007/s40259-013-0051-4.	irrelevant
/pubmed/23759246	Leuk Res. 2013 Aug;37(8):872-6. doi: 10.1016/j.leukres.2013.05.006. Epub 2013 Jun 4.	irrelevant
/pubmed/23739846	Hum Exp Toxicol. 2013 Oct;32(10):1007-27. doi: 10.1177/0960327113476909. Epub 2013 Jun 5.	irrelevant
/pubmed/23707936	Hematol Oncol Stem Cell Ther. 2013 Jun;6(2):71. doi: 10.1016/j.hemonc.2013.05.002. Epub 2013 May 23. No abstract available.	irrelevant
/pubmed/23706691	Biomed Pharmacother. 2013 Sep;67(7):583-91. doi: 10.1016/j.biopha.2013.04.010. Epub 2013 May 3.	irrelevant
/pubmed/23664940	Biol Blood Marrow Transplant. 2013 Aug;19(8):1167-74. doi: 10.1016/j.bbmt.2013.05.001. Epub 2013 May 7.	irrelevant
/pubmed/23662993	Leuk Lymphoma. 2014 Feb;55(2):256-62. doi: 10.3109/10428194.2013.803224. Epub 2013 Jun 14. Review.	irrelevant
/pubmed/23659711	Chem Biol Drug Des. 2013 Oct;82(4):394-400. doi: 10.1111/cbdd.12161. Epub 2013 Sep 10.	irrelevant
/pubmed/23640768	Am J Hematol. 2013 Aug;88(8):657-60. doi: 10.1002/ajh.23468. Epub 2013 Jun 5.	irrelevant
/pubmed/23625904	Cancer Epidemiol Biomarkers Prev. 2013 May;22(5):848-54. doi: 10.1158/1055-9965.EPI-13-0093. Epub 2013 Apr 26.	irrelevant
/pubmed/23620000	Am J Hematol. 2013 Aug;88(8):634-41. doi: 10.1002/ajh.23465. Epub 2013 May 30.	irrelevant
/pubmed/23598257	Environ Toxicol Pharmacol. 2013 Jul;36(1):58-65. doi: 10.1016/j.etap.2013.03.002. Epub 2013 Mar 15.	irrelevant
/pubmed/23594707	Acta Haematol. 2013;130(3):127-34. doi: 10.1159/000347030. Epub 2013 Apr 16. Review.	irrelevant
/pubmed/23585892	PLoS One. 2013 Apr 9;8(4):e61338. doi: 10.1371/journal.pone.0061338. Print 2013.	irrelevant
/pubmed/23583825	Biol Blood Marrow Transplant. 2013 Jul;19(7):1033-9. doi: 10.1016/j.bbmt.2013.04.005. Epub 2013 Apr 10.	irrelevant
/pubmed/23581830	J Eur Acad Dermatol Venereol. 2014 Jun;28(6):814-8. doi: 10.1111/jdv.12155. Epub 2013 Apr 13.	irrelevant
/pubmed/23570380	J Interferon Cytokine Res. 2013 Apr;33(4):145-53. doi: 10.1089/jir.2012.0120. Review.	irrelevant
/pubmed/23561258	Respir Investig. 2013 Mar;51(1):40-5. doi: 10.1016/j.resinv.2012.10.003. Epub 2013 Jan 4.	irrelevant
/pubmed/23558901	Br J Cancer. 2013 May 14;108(9):1870-8. doi: 10.1038/bjc.2013.152. Epub 2013 Apr 4.	irrelevant
/pubmed/23557083	Basic Clin Pharmacol Toxicol. 2013 Sep;113(3):145-51. doi: 10.1111/bcpt.12074. Epub 2013 May 20.	irrelevant
/pubmed/23526814	ChemMedChem. 2013 May;8(5):800-11. doi: 10.1002/cmdc.201300005. Epub 2013 Mar 25.	irrelevant
/pubmed/23524638	Bone Marrow Transplant. 2013 Sep;48(9):1185-91. doi: 10.1038/bmt.2013.38. Epub 2013 Mar 25.	irrelevant
/pubmed/23493348	Clin Cancer Res. 2013 May 1;19(9):2355-67. doi: 10.1158/1078-0432.CCR-12-3191. Epub 2013 Mar 14.	irrelevant
/pubmed/23467126	Biol Blood Marrow Transplant. 2013 Jun;19(6):898-903. doi: 10.1016/j.bbmt.2013.02.018. Epub 2013 Mar 1.	irrelevant
/pubmed/23452357	Lancet Oncol. 2013 Mar;14(3):e87-8. doi: 10.1016/S1470-2045(13)70015-9. No abstract available.	irrelevant
/pubmed/23439033	Biomacromolecules. 2013 Apr 8;14(4):993-1002. doi: 10.1021/bm301783t. Epub 2013 Mar 28.	irrelevant
/pubmed/23432209	J Intern Med. 2013 Aug;274(2):153-62. doi: 10.1111/joim.12056. Epub 2013 Mar 25.	irrelevant
/pubmed/23414290	BMC Complement Altern Med. 2013 Feb 18;13:36. doi: 10.1186/1472-6882-13-36.	irrelevant
/pubmed/23400411	Int J Hematol. 2013 Mar;97(3):303. doi: 10.1007/s12185-013-1283-2. Epub 2013 Feb 12. No abstract available.	irrelevant
/pubmed/23373724	Biomacromolecules. 2013 Mar 11;14(3):801-10. doi: 10.1021/bm3018615. Epub 2013 Feb 19.	irrelevant
/pubmed/23316079	Ann Occup Hyg. 2013 Jul;57(6):705-16. doi: 10.1093/annhyg/mes107. Epub 2013 Jan 12.	irrelevant
/pubmed/23314054	Eur J Med Chem. 2013 Feb;60:410-20. doi: 10.1016/j.ejmech.2012.12.016. Epub 2012 Dec 17.	irrelevant
/pubmed/23305850	Toxicol Lett. 2013 Mar 27;218(1):39-49. doi: 10.1016/j.toxlet.2012.12.026. Epub 2013 Jan 7.	irrelevant
/pubmed/23295809	J Clin Oncol. 2013 Feb 10;31(5):592-8. doi: 10.1200/JCO.2012.44.5791. Epub 2013 Jan 7.	irrelevant
/pubmed/23295208	Respiration. 2013;86(6):453-61. doi: 10.1159/000345592. Epub 2012 Dec 29.	irrelevant
/pubmed/23293370	Jpn J Clin Oncol. 2013 Feb;43(2):116-24. doi: 10.1093/jjco/hys215. Epub 2013 Jan 4. Review.	irrelevant
/pubmed/23291954	J Occup Environ Med. 2013 Jan;55(1):112-4. doi: 10.1097/JOM.0b013e3181e5a4ce. Review. No abstract available.	irrelevant
/pubmed/23291027	Zhonghua Nei Ke Za Zhi. 2012 Nov;51(11):880-4. Chinese.	irrelevant
/pubmed/23266678	Spectrochim Acta A Mol Biomol Spectrosc. 2013 Mar;104:70-6. doi: 10.1016/j.saa.2012.11.079. Epub 2012 Dec 5.	irrelevant
/pubmed/23253560	Biol Blood Marrow Transplant. 2013 Mar;19(3):486-91. doi: 10.1016/j.bbmt.2012.12.007. Epub 2012 Dec 16.	irrelevant
/pubmed/23252253	Ter Arkh. 2012;84(11):71-4. Russian.	irrelevant
/pubmed/23220642	Eur J Med Chem. 2013 Jan;59:141-9. doi: 10.1016/j.ejmech.2012.10.050. Epub 2012 Nov 7.	irrelevant
/pubmed/23208834	Pharmacotherapy. 2012 Dec;32(12):1070-7. doi: 10.1002/phar.1150.	irrelevant
/pubmed/23206987	Bioorg Med Chem. 2013 Jan 1;21(1):11-20. doi: 10.1016/j.bmc.2012.11.008. Epub 2012 Nov 21. Erratum in: Bioorg Med Chem. 2014 Jan 1;22(1):663-4.	irrelevant
/pubmed/23161720	Am J Clin Pathol. 2012 Dec;138(6):855-66. doi: 10.1309/AJCPOP7APGDT9JIU.	irrelevant
/pubmed/23153173	Pharm Biol. 2013 Mar;51(3):329-38. doi: 10.3109/13880209.2012.729064. Epub 2012 Nov 15.	irrelevant
/pubmed/23131080	J Cutan Pathol. 2013 Jan;40(1):46-9. doi: 10.1111/cup.12042. Epub 2012 Nov 7.	irrelevant
/pubmed/23128322	Biol Blood Marrow Transplant. 2013 Mar;19(3):410-7. doi: 10.1016/j.bbmt.2012.10.029. Epub 2012 Nov 2.	irrelevant
/pubmed/23111192	J Natl Cancer Inst. 2012 Nov 21;104(22):1694-5. doi: 10.1093/jnci/djs480. Epub 2012 Oct 30. No abstract available.	irrelevant
/pubmed/23103674	Bone Marrow Transplant. 2013 May;48(5):708-14. doi: 10.1038/bmt.2012.211. Epub 2012 Oct 29.	irrelevant
/pubmed/23078777	J Inorg Biochem. 2012 Dec;117:77-84. doi: 10.1016/j.jinorgbio.2012.09.009. Epub 2012 Sep 12.	irrelevant
/pubmed/23078406	Drug Chem Toxicol. 2013 Jan;36(1):93-101. doi: 10.3109/01480545.2012.726626. Epub 2012 Oct 19.	irrelevant
/pubmed/23074978	Arch Environ Occup Health. 2012;67(4):206-18. doi: 10.1080/19338244.2011.627892.	irrelevant
/pubmed/23072370	Leuk Lymphoma. 2013 Jun;54(6):1329-31. doi: 10.3109/10428194.2012.740561. Epub 2012 Nov 15. No abstract available.	irrelevant
/pubmed/23069944	J Ethnopharmacol. 2012 Dec 18;144(3):466-73. doi: 10.1016/j.jep.2012.08.021. Epub 2012 Oct 13.	irrelevant
/pubmed/23053272	Cancer Chemother Pharmacol. 2012 Dec;70(6):765-82. doi: 10.1007/s00280-012-1990-z. Epub 2012 Oct 6. Review.	irrelevant
/pubmed/23006948	Cancer J. 2012 Sep-Oct;18(5):432-8. Review.	irrelevant
/pubmed/22960397	Toxicol Lett. 2012 Oct 17;214(2):145-53. doi: 10.1016/j.toxlet.2012.08.015. Epub 2012 Aug 30.	irrelevant
/pubmed/22955944	Cell Death Differ. 2012 Dec;19(12):1896-907. doi: 10.1038/cdd.2012.108. Epub 2012 Sep 7.	irrelevant
/pubmed/22941307	Ann Hematol. 2013 Jan;92(2):285-6. doi: 10.1007/s00277-012-1562-7. Epub 2012 Sep 2. No abstract available.	irrelevant
/pubmed/22941306	Ann Hematol. 2013 Mar;92(3):407-9. doi: 10.1007/s00277-012-1560-9. Epub 2012 Sep 2. No abstract available.	irrelevant
/pubmed/22931049	Expert Opin Drug Deliv. 2012 Nov;9(11):1319-23. doi: 10.1517/17425247.2012.720969. Epub 2012 Aug 30.	irrelevant
/pubmed/22927245	Blood. 2012 Oct 11;120(15):3089-97. doi: 10.1182/blood-2012-01-405332. Epub 2012 Aug 27.	irrelevant
/pubmed/22926702	Leukemia. 2013 Mar;27(3):569-77. doi: 10.1038/leu.2012.247. Epub 2012 Aug 28.	irrelevant
/pubmed/22897965	Biol Blood Marrow Transplant. 2013 Jan;19(1):82-6. doi: 10.1016/j.bbmt.2012.08.008. Epub 2012 Aug 13.	irrelevant
/pubmed/22895851	J Fluoresc. 2013 Jan;23(1):79-91. doi: 10.1007/s10895-012-1119-0. Epub 2012 Aug 16.	irrelevant
/pubmed/22883672	Zhonghua Bing Li Xue Za Zhi. 2012 May;41(5):326-30. doi: 10.3760/cma.j.issn.0529-5807.2012.05.009. Review. Chinese.	irrelevant
/pubmed/22875063	Ann Hematol. 2013 Jan;92(2):271-3. doi: 10.1007/s00277-012-1547-6. Epub 2012 Aug 9. Review. No abstract available.	irrelevant
/pubmed/22845170	Br J Haematol. 2012 Oct;159(1):50-7. doi: 10.1111/j.1365-2141.2012.09248.x. Epub 2012 Jul 30.	irrelevant
/pubmed/22825560	J Natl Cancer Inst. 2012 Jul 18;104(14):NP. doi: 10.1093/jnci/djs278. Review. No abstract available.	irrelevant
/pubmed/22816611	Eur J Haematol. 2012 Nov;89(5):430-1. doi: 10.1111/ejh.12001. Epub 2012 Aug 24. No abstract available.	irrelevant
/pubmed/22814102	J Pharmacol Sci. 2012;119(4):330-40. Epub 2012 Jul 12.	irrelevant
/pubmed/22749125	Chemosphere. 2012 Nov;89(9):1135-41. doi: 10.1016/j.chemosphere.2012.05.102. Epub 2012 Jun 30.	irrelevant
/pubmed/22732703	Bone Marrow Transplant. 2013 Jan;48(1):26-31. doi: 10.1038/bmt.2012.114. Epub 2012 Jun 25.	irrelevant
/pubmed/22729623	Am J Ind Med. 2012 Sep;55(9):779-85. doi: 10.1002/ajim.22087. Epub 2012 Jun 21.	irrelevant
/pubmed/22710351	Mol Med Rep. 2012 Sep;6(3):670-4. doi: 10.3892/mmr.2012.949. Epub 2012 Jun 14.	irrelevant
/pubmed/22702653	Leuk Lymphoma. 2013 Jan;54(1):36-40. doi: 10.3109/10428194.2012.702903. Epub 2012 Jul 9.	irrelevant
/pubmed/22676054	Immunol Invest. 2012;41(8):799-819. doi: 10.3109/08820139.2012.689406. Epub 2012 Jun 7.	irrelevant
/pubmed/22663326	J Obstet Gynaecol. 2012 Jul;32(5):485-6. doi: 10.3109/01443615.2012.683213. No abstract available.	irrelevant
/pubmed/22661889	Int J Nanomedicine. 2012;7:2325-37. doi: 10.2147/IJN.S31029. Epub 2012 May 8.	irrelevant
/pubmed/22658895	Clin Lymphoma Myeloma Leuk. 2012 Oct;12(5):355-62. doi: 10.1016/j.clml.2012.05.004. Epub 2012 Jun 1.	irrelevant
/pubmed/22647078	Leuk Lymphoma. 2012 Dec;53(12):2439-43. doi: 10.3109/10428194.2012.698738. Epub 2012 Jul 9.	irrelevant
/pubmed/22646924	Intern Med J. 2013 Feb;43(2):191-6. doi: 10.1111/j.1445-5994.2012.02843.x.	irrelevant
/pubmed/22643707	Leukemia. 2012 Dec;26(12):2494-8. doi: 10.1038/leu.2012.143. Epub 2012 May 30.	irrelevant
/pubmed/22631696	Cancer Sci. 2012 Sep;103(9):1688-94. doi: 10.1111/j.1349-7006.2012.02342.x. Epub 2012 Jul 16.	irrelevant
/pubmed/22594769	Br J Haematol. 2012 Jul;158(2):198-207. doi: 10.1111/j.1365-2141.2012.09142.x. Epub 2012 May 18.	irrelevant
/pubmed/22592050	Int J Radiat Oncol Biol Phys. 2013 Jan 1;85(1):148-56. doi: 10.1016/j.ijrobp.2012.03.033. Epub 2012 May 15.	irrelevant
/pubmed/22578814	Clin Lymphoma Myeloma Leuk. 2012 Jun;12(3):197-200. doi: 10.1016/j.clml.2012.03.004.	irrelevant
/pubmed/22565525	Am J Hematol. 2013 Mar;88(3):240-1. doi: 10.1002/ajh.23224. Epub 2012 May 6. No abstract available.	irrelevant
/pubmed/22547590	J Clin Oncol. 2012 Jun 10;30(17):e154-5. doi: 10.1200/JCO.2011.39.0476. Epub 2012 Apr 30. No abstract available.	irrelevant
/pubmed/22534470	Arthritis Res Ther. 2012 Apr 25;14(2):R88. doi: 10.1186/ar3812.	irrelevant
/pubmed/22499048	Rinsho Ketsueki. 2012 Mar;53(3):318-22. Japanese.	irrelevant
/pubmed/22497230	Leuk Lymphoma. 2012 Nov;53(11):2253-61. doi: 10.3109/10428194.2012.684351. Epub 2012 May 21.	irrelevant
/pubmed/22460584	Am J Hematol. 2012 May;87(5):562-8. doi: 10.1002/ajh.23169. Epub 2012 Mar 28.	irrelevant
/pubmed/22431205	J Pharmacol Exp Ther. 2012 Jun;341(3):775-83. doi: 10.1124/jpet.112.191817. Epub 2012 Mar 19.	irrelevant
/pubmed/22431002	Am J Hematol. 2012 Jun;87(6):631-4. doi: 10.1002/ajh.23167. Epub 2012 Mar 19.	irrelevant
/pubmed/22362357	Int J Cancer. 2012 Nov 15;131(10):2411-9. doi: 10.1002/ijc.27504. Epub 2012 Mar 28.	irrelevant
/pubmed/22360892	BMB Rep. 2012 Feb;45(2):126-31. doi: 10.5483/BMBRep.2012.45.2.126.	irrelevant
/pubmed/22353428	J Ethnopharmacol. 2012 May 7;141(1):119-27. doi: 10.1016/j.jep.2012.02.009. Epub 2012 Feb 14.	irrelevant
/pubmed/22336644	Biomed Pap Med Fac Univ Palacky Olomouc Czech Repub. 2011 Dec;155(4):327-32. doi: 10.5507/bp.2011.040.	irrelevant
/pubmed/22333654	Gan To Kagaku Ryoho. 2012 Feb;39(2):325-8. Japanese.	irrelevant
/pubmed/22321557	Zhonghua Bing Li Xue Za Zhi. 2011 Oct;40(10):710-1. Chinese. No abstract available.	irrelevant
/pubmed/22309269	J Pharm Pharmacol. 2012 Mar;64(3):372-82. doi: 10.1111/j.2042-7158.2011.01422.x. Epub 2011 Dec 16.	irrelevant
/pubmed/22308024	J Biol Chem. 2012 Mar 23;287(13):9817-26. doi: 10.1074/jbc.M111.333534. Epub 2012 Feb 3.	irrelevant
/pubmed/22290459	Am J Hematol. 2012 Apr;87(4):349-53. doi: 10.1002/ajh.23109. Epub 2012 Jan 31.	irrelevant
/pubmed/22281380	Phytochemistry. 2012 Apr;76:117-23. doi: 10.1016/j.phytochem.2012.01.006. Epub 2012 Jan 24.	irrelevant
/pubmed/22245671	Toxicol Lett. 2012 Mar 25;209(3):239-45. doi: 10.1016/j.toxlet.2011.12.020. Epub 2012 Jan 8.	irrelevant
/pubmed/22225737	Ann Dermatol Venereol. 2012 Jan;139(1):9-14. doi: 10.1016/j.annder.2011.10.394. Epub 2011 Dec 3. French.	irrelevant
/pubmed/22209076	Leuk Res. 2012 Jul;36(7):857-61. doi: 10.1016/j.leukres.2011.12.004. Epub 2011 Dec 29.	irrelevant
/pubmed/22205153	Anticancer Drugs. 2012 Apr;23(4):417-25. doi: 10.1097/CAD.0b013e32834fb731.	irrelevant
/pubmed/22187427	J Biol Chem. 2012 Feb 17;287(8):5600-14. doi: 10.1074/jbc.M111.289843. Epub 2011 Dec 20.	irrelevant
/pubmed/22171665	Expert Opin Biol Ther. 2012 Jan;12(1):53-61. doi: 10.1517/14712598.2012.636349. Epub 2011 Nov 5. Review.	irrelevant
/pubmed/22171374	Environ Health Perspect. 2011 Nov;119(11):A468; author reply A468-9. No abstract available.	irrelevant
/pubmed/22166497	Carcinogenesis. 2012 Feb;33(2):240-52. doi: 10.1093/carcin/bgr297. Epub 2011 Dec 12. Review.	irrelevant
/pubmed/22165967	Curr Cancer Drug Targets. 2012 Jan;12(1):51-63.	irrelevant
/pubmed/22160835	Int J Hematol. 2012 Jan;95(1):95-101. doi: 10.1007/s12185-011-0980-y. Epub 2011 Dec 9.	irrelevant
/pubmed/22150057	N Engl J Med. 2011 Dec 8;365(23):2241-2. doi: 10.1056/NEJMc1111010. No abstract available.	irrelevant
/pubmed/22147803	Jpn J Clin Oncol. 2012 Feb;42(2):85-95. doi: 10.1093/jjco/hyr168. Epub 2011 Dec 6. Review.	irrelevant
/pubmed/22136905	Eur J Med Chem. 2012 Jan;47(1):553-9. doi: 10.1016/j.ejmech.2011.11.026. Epub 2011 Nov 20.	irrelevant
/pubmed/22127320	Best Pract Res Clin Haematol. 2011 Dec;24(4):553-8. doi: 10.1016/j.beha.2011.09.002. Epub 2011 Nov 4. Review.	irrelevant
/pubmed/22098126	Nutr Cancer. 2012;64(1):100-10. doi: 10.1080/01635581.2012.630155. Epub 2011 Nov 18.	irrelevant
/pubmed/22092230	Expert Opin Investig Drugs. 2011 Dec;20(12):1583-9. doi: 10.1517/13543784.2011.632407.	irrelevant
/pubmed/22080061	Mod Pathol. 2012 Feb;25(2):237-45. doi: 10.1038/modpathol.2011.158. Epub 2011 Nov 11.	irrelevant
/pubmed/22079470	Biol Blood Marrow Transplant. 2012 Jun;18(6):913-21. doi: 10.1016/j.bbmt.2011.10.041. Epub 2011 Nov 9.	irrelevant
/pubmed/22064452	Eur J Pharm Sci. 2011 Dec 18;44(5):643-52. doi: 10.1016/j.ejps.2011.10.014. Epub 2011 Oct 28.	irrelevant
/pubmed/22042561	Int J Hematol. 2011 Nov;94(5):463-71. doi: 10.1007/s12185-011-0944-2. Epub 2011 Nov 1.	irrelevant
/pubmed/22007908	Chem Res Toxicol. 2011 Nov 21;24(11):2040-3. doi: 10.1021/tx2003849. Epub 2011 Nov 1.	irrelevant
/pubmed/22005026	Environ Health Perspect. 2012 Feb;120(2):210-5. doi: 10.1289/ehp.1103979. Epub 2011 Oct 17.	irrelevant
/pubmed/21972945	Chem Res Toxicol. 2011 Nov 21;24(11):1944-56. doi: 10.1021/tx2002838. Epub 2011 Oct 26.	irrelevant
/pubmed/21963618	Biol Blood Marrow Transplant. 2012 Mar;18(3):466-72. doi: 10.1016/j.bbmt.2011.09.006. Epub 2011 Sep 29.	irrelevant
/pubmed/21951683	Blood. 2011 Dec 1;118(23):6037-42. doi: 10.1182/blood-2011-07-370247. Epub 2011 Sep 27.	irrelevant
/pubmed/21945184	Int J Pharm. 2011 Nov 28;420(2):404-11. doi: 10.1016/j.ijpharm.2011.09.009. Epub 2011 Sep 16.	irrelevant
/pubmed/21943109	Cancer Sci. 2012 Jan;103(1):88-99. doi: 10.1111/j.1349-7006.2011.02107.x. Epub 2011 Nov 7.	irrelevant
/pubmed/21911095	Exp Hematol. 2011 Dec;39(12):1136-43. doi: 10.1016/j.exphem.2011.08.013. Epub 2011 Sep 10.	irrelevant
/pubmed/21897073	Rinsho Ketsueki. 2011 Aug;52(8):667-73. Review. Japanese. No abstract available.	irrelevant
/pubmed/21872420	Alcohol. 2011 Dec;45(8):795-803. doi: 10.1016/j.alcohol.2011.07.003. Epub 2011 Aug 27.	irrelevant
/pubmed/21864090	J Med Food. 2011 Nov;14(11):1303-12. doi: 10.1089/jmf.2010.0284. Epub 2011 Aug 24.	irrelevant
/pubmed/21862183	Eur J Med Chem. 2011 Oct;46(10):4887-96. doi: 10.1016/j.ejmech.2011.07.045. Epub 2011 Aug 3.	irrelevant
/pubmed/21859636	Environ Health Perspect. 2012 Jan;120(1):62-7. doi: 10.1289/ehp.1103437. Epub 2011 Aug 22.	irrelevant
/pubmed/21853076	PLoS One. 2011;6(8):e23108. doi: 10.1371/journal.pone.0023108. Epub 2011 Aug 11.	irrelevant
/pubmed/21843810	Environ Toxicol Pharmacol. 2011 Sep;32(2):285-95. doi: 10.1016/j.etap.2011.06.001. Epub 2011 Jun 17.	irrelevant
/pubmed/21833963	Cochrane Database Syst Rev. 2011 Aug 10;(8):CD007941. doi: 10.1002/14651858.CD007941.pub2. Review. Update in: Cochrane Database Syst Rev. 2017 May 25;5:CD007941.	irrelevant
/pubmed/21816083	BMC Complement Altern Med. 2011 Aug 4;11:59. doi: 10.1186/1472-6882-11-59.	irrelevant
/pubmed/21803850	Blood. 2011 Sep 29;118(13):3525-7. doi: 10.1182/blood-2011-03-342485. Epub 2011 Jul 29.	irrelevant
/pubmed/21801703	Biol Blood Marrow Transplant. 2012 Mar;18(3):432-40. doi: 10.1016/j.bbmt.2011.07.017. Epub 2011 Jul 27.	irrelevant
/pubmed/21795746	Blood. 2011 Oct 13;118(15):4086-92. doi: 10.1182/blood-2011-05-355743. Epub 2011 Jul 27.	irrelevant
/pubmed/21791425	Blood. 2011 Sep 22;118(12):3273-9. doi: 10.1182/blood-2011-01-329508. Epub 2011 Jul 25.	irrelevant
/pubmed/21775097	Biomed Pharmacother. 2011 Aug;65(5):319-21. doi: 10.1016/j.biopha.2011.04.006. Epub 2011 Jun 1.	irrelevant
/pubmed/21741707	Leuk Res. 2011 Oct;35(10):1402-8. doi: 10.1016/j.leukres.2011.06.018. Epub 2011 Jul 8.	irrelevant
/pubmed/21734703	Nature. 2011 Jul 6;475(7354):53-8. doi: 10.1038/nature10192.	irrelevant
/pubmed/21727738	Saudi J Gastroenterol. 2011 Jul-Aug;17(4):283-6. doi: 10.4103/1319-3767.82586.	irrelevant
/pubmed/21722805	Methods Cell Biol. 2011;103:203-20. doi: 10.1016/B978-0-12-385493-3.00009-7. Review.	irrelevant
/pubmed/21720768	Mol Cell Biochem. 2011 Dec;358(1-2):131-9. doi: 10.1007/s11010-011-0928-9. Epub 2011 Jul 1.	irrelevant
/pubmed/21715255	Pak J Pharm Sci. 2011 Jul;24(3):243-50.	irrelevant
/pubmed/21705667	FASEB J. 2011 Oct;25(10):3661-73. doi: 10.1096/fj.10-180190. Epub 2011 Jun 24.	irrelevant
/pubmed/21685374	Blood. 2011 Sep 22;118(12):3228-35. doi: 10.1182/blood-2011-02-336685. Epub 2011 Jun 17.	irrelevant
/pubmed/21684048	Eur J Med Chem. 2011 Sep;46(9):3909-16. doi: 10.1016/j.ejmech.2011.05.062. Epub 2011 May 31.	irrelevant
/pubmed/21638519	Genes Chromosomes Cancer. 2011 Sep;50(9):746-55. doi: 10.1002/gcc.20896. Epub 2011 Jun 2.	irrelevant
/pubmed/21584670	Ann Hematol. 2012 Jan;91(1):47-55. doi: 10.1007/s00277-011-1253-9. Epub 2011 May 17.	irrelevant
/pubmed/21561767	Bioorg Med Chem Lett. 2011 Jun 15;21(12):3743-8. doi: 10.1016/j.bmcl.2011.04.060. Epub 2011 Apr 22.	irrelevant
/pubmed/21549217	Biol Blood Marrow Transplant. 2011 Oct;17(10):1555-61. doi: 10.1016/j.bbmt.2011.04.003. Epub 2011 Apr 16.	irrelevant
/pubmed/21545625	Risk Anal. 2011 Dec;31(12):1935-48. doi: 10.1111/j.1539-6924.2011.01622.x. Epub 2011 May 5.	irrelevant
/pubmed/21515926	Brain Nerve. 2011 May;63(5):467-72. Review. Japanese.	irrelevant
/pubmed/21511898	Toxicol Ind Health. 2012 Feb;28(1):64-73. doi: 10.1177/0748233711404037. Epub 2011 Apr 21. Review.	irrelevant
/pubmed/21431646	Methods Mol Biol. 2011;730:235-58. doi: 10.1007/978-1-61779-074-4_17.	irrelevant
/pubmed/21423123	Bone Marrow Transplant. 2012 Feb;47(2):212-6. doi: 10.1038/bmt.2011.61. Epub 2011 Mar 21.	irrelevant
/pubmed/21378332	Anticancer Res. 2011 Feb;31(2):515-20.	irrelevant
/pubmed/21354617	Leuk Res. 2011 Oct;35(10):1307-11. doi: 10.1016/j.leukres.2011.01.001. Epub 2011 Feb 26.	irrelevant
/pubmed/21325737	J Occup Health. 2011;53(2):84-92. Epub 2011 Feb 11.	irrelevant
/pubmed/21316758	Leuk Res. 2011 Jun;35(6):814-20. doi: 10.1016/j.leukres.2010.12.028. Epub 2011 Feb 12.	irrelevant
/pubmed/21299783	Intern Med J. 2011 May;41(5):399-407. doi: 10.1111/j.1445-5994.2011.02443.x.	irrelevant
/pubmed/21296675	Biol Blood Marrow Transplant. 2011 Sep;17(9):1395-403. doi: 10.1016/j.bbmt.2011.01.016. Epub 2011 Feb 3.	irrelevant
/pubmed/21259299	Am J Ind Med. 2011 Feb;54(2):157-64. doi: 10.1002/ajim.20887. Epub 2010 Dec 13. Review.	irrelevant
/pubmed/21252264	J Natl Cancer Inst. 2011 Feb 16;103(4):E1. doi: 10.1093/jnci/djq531. Epub 2011 Jan 20.	irrelevant
/pubmed/21239865	Korean J Lab Med. 2011 Jan;31(1):13-7. doi: 10.3343/kjlm.2011.31.1.13.	irrelevant
/pubmed/21232729	Actas Dermosifiliogr. 2011 Apr;102(3):229-31. doi: 10.1016/j.ad.2010.10.004. Epub 2011 Jan 12. Review. Spanish. No abstract available.	irrelevant
/pubmed/21219998	Int J Pharm. 2011 Mar 15;406(1-2):173-8. doi: 10.1016/j.ijpharm.2010.12.041. Epub 2011 Jan 8.	irrelevant
/pubmed/21216845	Carcinogenesis. 2011 Apr;32(4):605-12. doi: 10.1093/carcin/bgq286. Epub 2011 Jan 7.	irrelevant
/pubmed/21216280	J Ethnopharmacol. 2011 Mar 24;134(2):450-9. doi: 10.1016/j.jep.2010.12.041. Epub 2011 Jan 7.	irrelevant
/pubmed/21198861	Eur J Haematol. 2011 Mar;86(3):216-25. doi: 10.1111/j.1600-0609.2010.01570.x. Epub 2011 Feb 8.	irrelevant
/pubmed/21189660	Clin Lymphoma Myeloma Leuk. 2010 Dec;10(6):452-7. doi: 10.3816/CLML.2010.n.079.	irrelevant
/pubmed/21175313	N Engl J Med. 2010 Dec 23;363(26):2511-21. doi: 10.1056/NEJMoa1004095.	irrelevant
/pubmed/21163058	Zhonghua Zhong Liu Za Zhi. 2010 Oct;32(10):721-4. Review. Chinese. No abstract available.	irrelevant
/pubmed/21156467	Clin Lymphoma Myeloma Leuk. 2010 Dec;10(6):480-3. doi: 10.3816/CLML.2010.n.084. Review.	irrelevant
/pubmed/21147609	Environ Health Perspect. 2011 May;119(5):628-34. doi: 10.1289/ehp.1002546. Epub 2010 Dec 13.	irrelevant
/pubmed/21145735	Bioresour Technol. 2011 Feb;102(3):3373-9. doi: 10.1016/j.biortech.2010.11.074. Epub 2010 Nov 21.	irrelevant
/pubmed/21133717	Leuk Lymphoma. 2011 Jan;52(1):85-91. doi: 10.3109/10428194.2010.532889. Epub 2010 Dec 6.	irrelevant
/pubmed/21131771	Indian J Cancer. 2010 Oct-Dec;47(4):477-9. doi: 10.4103/0019-509X.73558. No abstract available.	irrelevant
/pubmed/21116974	Methods Mol Biol. 2011;697:247-53. doi: 10.1007/978-1-60327-198-1_26.	irrelevant
/pubmed/21094846	Transplant Proc. 2010 Nov;42(9):3723-8. doi: 10.1016/j.transproceed.2010.09.005.	irrelevant
/pubmed/21092413	Cell Transplant. 2011;20(7):1109-15. doi: 10.3727/096368910X544951. Epub 2010 Nov 19.	irrelevant
/pubmed/21057758	Acta Derm Venereol. 2010 Nov;90(6):649-50. doi: 10.2340/00015555-0911. No abstract available.	irrelevant
/pubmed/21054711	Dermatol Ther. 2010 Nov-Dec;23(6):676-81. doi: 10.1111/j.1529-8019.2010.01372.x.	irrelevant
/pubmed/21047561	Biol Blood Marrow Transplant. 2011 Jul;17(7):1025-32. doi: 10.1016/j.bbmt.2010.10.030. Epub 2010 Nov 1.	irrelevant
/pubmed/21036577	Phytomedicine. 2011 Mar 15;18(5):344-8. doi: 10.1016/j.phymed.2010.08.018. Epub 2010 Oct 30.	irrelevant
/pubmed/20972471	Bone Marrow Transplant. 2011 Jul;46(7):923-8. doi: 10.1038/bmt.2010.243. Epub 2010 Oct 25.	irrelevant
/pubmed/20971822	Haematologica. 2011 Feb;96(2):245-52. doi: 10.3324/haematol.2010.027862. Epub 2010 Oct 22.	irrelevant
/pubmed/20939751	Crit Rev Toxicol. 2010 Nov;40 Suppl 2:1-46. doi: 10.3109/10408444.2010.508162. Review.	irrelevant
/pubmed/20938173	Acta Haematol. 2010;124(3):171-5. doi: 10.1159/000318013. Epub 2010 Oct 13.	irrelevant
/pubmed/20925957	J Hematol Oncol. 2010 Oct 6;3:36. doi: 10.1186/1756-8722-3-36.	irrelevant
/pubmed/20886606	Cancer. 2011 Feb 1;117(3):572-80. doi: 10.1002/cncr.25438. Epub 2010 Sep 30.	irrelevant
/pubmed/20880796	Environ Health Perspect. 2011 Feb;119(2):159-67. doi: 10.1289/ehp.1002318. Epub 2010 Sep 29. Review. Erratum in: Environ Health Perspect. 2011 Feb;119(2):166.	irrelevant
/pubmed/20841930	Gan To Kagaku Ryoho. 2010 Sep;37(9):1691-5. Japanese.	irrelevant
/pubmed/20818711	Biofactors. 2010 Jul-Aug;36(4):289-96. doi: 10.1002/biof.98.	irrelevant
/pubmed/20815781	Free Radic Res. 2010 Nov;44(11):1328-37. doi: 10.3109/10715762.2010.503757.	irrelevant
/pubmed/20804919	Cancer Genet Cytogenet. 2010 Oct 1;202(1):38-42. doi: 10.1016/j.cancergencyto.2010.06.004.	irrelevant
/pubmed/20735165	Cytotherapy. 2010 Dec;12(8):1006-12. doi: 10.3109/14653249.2010.509393. Epub 2010 Aug 24.	irrelevant
/pubmed/20720088	Ann Oncol. 2011 Mar;22(3):681-8. doi: 10.1093/annonc/mdq408. Epub 2010 Aug 18.	irrelevant
/pubmed/20697368	Bone Marrow Transplant. 2011 May;46(5):659-67. doi: 10.1038/bmt.2010.192. Epub 2010 Aug 9.	irrelevant
/pubmed/20697364	Bone Marrow Transplant. 2011 May;46(5):636-40. doi: 10.1038/bmt.2010.181. Epub 2010 Aug 9.	irrelevant
/pubmed/20696592	Crit Rev Oncol Hematol. 2011 Aug;79(2):127-34. doi: 10.1016/j.critrevonc.2010.07.005. Epub 2010 Aug 8. Review.	irrelevant
/pubmed/20693297	Ann Oncol. 2011 Mar;22(3):671-80. doi: 10.1093/annonc/mdq403. Epub 2010 Aug 6.	irrelevant
/pubmed/20693115	Bull Cancer. 2010 Sep;97(9):1105-17. doi: 10.1684/bdc.2010.1168. Review. French.	irrelevant
/pubmed/20660823	J Clin Oncol. 2010 Aug 20;28(24):3880-9. doi: 10.1200/JCO.2009.26.9456. Epub 2010 Jul 26.	irrelevant
/pubmed/20637437	Ann Diagn Pathol. 2010 Aug;14(4):292-5. doi: 10.1016/j.anndiagpath.2009.07.005. Epub 2010 Apr 2.	irrelevant
/pubmed/20631848	Front Neurosci. 2010 Jun 28;4:50. doi: 10.3389/fnins.2010.00050. eCollection 2010.	irrelevant
/pubmed/20631380	Blood. 2010 Oct 28;116(17):3197-207. doi: 10.1182/blood-2010-04-281071. Epub 2010 Jul 14.	irrelevant
/pubmed/20605207	Leuk Res. 2011 Jan;35(1):80-6. doi: 10.1016/j.leukres.2010.04.010. Epub 2010 Jun 3.	irrelevant
/pubmed/20603585	Korean J Lab Med. 2010 Jun;30(3):255-9. doi: 10.3343/kjlm.2010.30.3.255.	irrelevant
/pubmed/20584584	Int J Radiat Oncol Biol Phys. 2011 May 1;80(1):193-8. doi: 10.1016/j.ijrobp.2010.01.062. Epub 2010 Jun 30.	irrelevant
/pubmed/20584305	Environ Health. 2010 Jun 28;9:31. doi: 10.1186/1476-069X-9-31. Review.	irrelevant
/pubmed/20578198	Am J Hematol. 2010 Aug;85(8):579-83. doi: 10.1002/ajh.21761.	irrelevant
/pubmed/20572037	Cancer. 2010 Oct 1;116(19):4580-9. doi: 10.1002/cncr.25319.	irrelevant
/pubmed/20571072	Mol Cancer Ther. 2010 Jul;9(7):2090-101. doi: 10.1158/1535-7163.MCT-10-0073. Epub 2010 Jun 22.	irrelevant
/pubmed/20568898	Neoplasma. 2010;57(5):438-48.	irrelevant
/pubmed/20562380	Vet Rec. 2010 Jun 19;166(25):791-3. doi: 10.1136/vr.b4861. No abstract available.	irrelevant
/pubmed/20557669	Hematology. 2010 Jun;15(3):125-31. doi: 10.1179/102453309X12583347113654.	irrelevant
/pubmed/20539240	J Pediatr Hematol Oncol. 2011 Mar;33(2):153-7. doi: 10.1097/MPH.0b013e3181e005b2.	irrelevant
/pubmed/20534955	Rinsho Ketsueki. 2010 May;51(5):339-44. Japanese.	irrelevant
/pubmed/20519822	Intern Med. 2010;49(11):1031-5. Epub 2010 Jun 1. Review.	irrelevant
/pubmed/20517635	Invest New Drugs. 2011 Oct;29(5):1094-7. doi: 10.1007/s10637-010-9459-6. Epub 2010 Jun 3.	irrelevant
/pubmed/20498648	Bone Marrow Transplant. 2011 Feb;46(2):192-9. doi: 10.1038/bmt.2010.114. Epub 2010 May 24.	irrelevant
/pubmed/20471086	Leuk Res. 2010 Dec;34(12):1636-46. doi: 10.1016/j.leukres.2010.04.009. Epub 2010 May 14.	irrelevant
/pubmed/20466853	Blood. 2010 Sep 23;116(12):2070-7. doi: 10.1182/blood-2009-12-261586. Epub 2010 May 13.	irrelevant
/pubmed/20458045	J Clin Oncol. 2010 Jun 10;28(17):2874-80. doi: 10.1200/JCO.2009.24.7643. Epub 2010 May 10.	irrelevant
/pubmed/20458031	J Clin Oncol. 2010 Jun 20;28(18):3035-41. doi: 10.1200/JCO.2009.27.8325. Epub 2010 May 10.	irrelevant
/pubmed/20423567	Hematology. 2010 Apr;15(2):74-80. doi: 10.1179/102453310X12583347009937.	irrelevant
/pubmed/20414963	Chem Biol Interact. 2010 Mar 19;184(1-2):1-312. No abstract available.	irrelevant
/pubmed/20412521	Risk Anal. 2010 Jul;30(7):1037-51. doi: 10.1111/j.1539-6924.2010.01413.x. Epub 2010 Apr 20.	irrelevant
/pubmed/20407034	Blood. 2010 Jun 24;115(25):5214-21. doi: 10.1182/blood-2009-12-258822. Epub 2010 Apr 20.	irrelevant
/pubmed/20404137	Blood. 2010 Jul 22;116(3):366-74. doi: 10.1182/blood-2010-01-264077. Epub 2010 Apr 19.	irrelevant
/pubmed/20359517	Toxicology. 2010 May 27;271(3):122-30. doi: 10.1016/j.tox.2010.03.014. Epub 2010 Mar 30.	irrelevant
/pubmed/20345338	Expert Opin Biol Ther. 2010 May;10(5):833-9. doi: 10.1517/14712591003769808. Review.	irrelevant
/pubmed/20339318	Cancer Biol Ther. 2010 Jun 1;9(11):895-902. Epub 2010 Jun 3.	irrelevant
/pubmed/20223725	Clin Lymphoma Myeloma Leuk. 2010 Feb;10(1):11-20. doi: 10.3816/CLML.2010.n.001. No abstract available.	irrelevant
/pubmed/20211283	J Proteomics. 2010 Apr 18;73(6):1254-69. doi: 10.1016/j.jprot.2010.02.022. Epub 2010 Mar 6.	irrelevant
/pubmed/20140540	Med Oncol. 2011 Mar;28(1):249-50. doi: 10.1007/s12032-010-9437-z. Epub 2010 Feb 6. No abstract available.	irrelevant
/pubmed/20132655	Hematology. 2010 Feb;15(1):1-3. doi: 10.1179/102453310X12583347009892.	irrelevant
/pubmed/20123192	J Vasc Interv Radiol. 2010 Jan;21(1):67-72. doi: 10.1016/j.jvir.2009.09.020.	irrelevant
/pubmed/20111912	Int J Hematol. 2010 Mar;91(2):303-9. doi: 10.1007/s12185-010-0492-1. Epub 2010 Jan 29.	irrelevant
/pubmed/20102206	J Agric Food Chem. 2010 Feb 24;58(4):2596-601. doi: 10.1021/jf904356q.	irrelevant
/pubmed/20062094	Bone Marrow Transplant. 2010 Aug;45(8):1309-15. doi: 10.1038/bmt.2009.341. Epub 2010 Jan 11.	irrelevant
/pubmed/20062092	Bone Marrow Transplant. 2010 Aug;45(8):1300-8. doi: 10.1038/bmt.2009.348. Epub 2010 Jan 11.	irrelevant
/pubmed/20059527	Eur J Haematol. 2010 May;84(5):391-7. doi: 10.1111/j.1600-0609.2010.01411.x. Epub 2010 Jan 5.	irrelevant
/pubmed/20056579	Environ Health Perspect. 2010 Jan;118(1):67-72. doi: 10.1289/ehp.0901011.	irrelevant
/pubmed/20026796	J Clin Oncol. 2010 Feb 1;28(4):521-3. doi: 10.1200/JCO.2009.25.8616. Epub 2009 Dec 21. No abstract available.	irrelevant
/pubmed/20018183	Chem Biol Interact. 2010 Mar 19;184(1-2):240-5. doi: 10.1016/j.cbi.2009.12.005. Epub 2009 Dec 16.	irrelevant
/pubmed/20004184	Chem Biol Interact. 2010 Mar 19;184(1-2):3-6. doi: 10.1016/j.cbi.2009.12.001. Epub 2009 Dec 11.	irrelevant
/pubmed/20001243	Leuk Lymphoma. 2009 Dec;50(12):1907-8. doi: 10.3109/10428190903350447. No abstract available.	irrelevant
/pubmed/19995392	Br J Haematol. 2010 Apr;149(1):152-5. doi: 10.1111/j.1365-2141.2009.08029.x. Epub 2009 Dec 8. No abstract available.	irrelevant
/pubmed/19995267	Drug Chem Toxicol. 2010 Jan;33(1):20-7. doi: 10.3109/01480540903376215.	irrelevant
/pubmed/19956868	Oncol Rep. 2010 Jan;23(1):89-95.	irrelevant
/pubmed/19911945	J Immunotoxicol. 2010 Mar;7(1):39-56. doi: 10.3109/15476910903321704.	irrelevant
/pubmed/19887778	Acta Haematol. 2009;122(4):216-20. doi: 10.1159/000253029. Epub 2009 Oct 29.	irrelevant
/pubmed/19886845	Leuk Lymphoma. 2009 Dec;50(12):2071-4. doi: 10.3109/10428190903350413. No abstract available.	irrelevant
/pubmed/19862502	Arch Toxicol. 2010 Feb;84(2):99-107. doi: 10.1007/s00204-009-0478-z. Epub 2009 Oct 28.	irrelevant
/pubmed/19851858	Breast Cancer Res Treat. 2010 Jan;119(2):391-8. doi: 10.1007/s10549-009-0597-5.	irrelevant
/pubmed/19843663	Clin Cancer Res. 2009 Nov 1;15(21):6732-9. doi: 10.1158/1078-0432.CCR-09-0842. Epub 2009 Oct 20.	irrelevant
/pubmed/19840480	Zhongguo Shi Yan Xue Ye Xue Za Zhi. 2009 Oct;17(5):1342-6. Chinese.	irrelevant
/pubmed/19822300	Biol Blood Marrow Transplant. 2009 Nov;15(11):1407-14. doi: 10.1016/j.bbmt.2009.07.003.	irrelevant
/pubmed/19821825	Br J Haematol. 2010 Feb;148(4):623-6. doi: 10.1111/j.1365-2141.2009.07947.x. Epub 2009 Oct 11.	irrelevant
/pubmed/19819776	Bull Cancer. 2010 Feb;97(2):245-54. doi: 10.1684/bdc.2009.0958. French.	irrelevant
/pubmed/19804455	Br J Haematol. 2010 Jan;148(2):217-25. doi: 10.1111/j.1365-2141.2009.07917.x. Epub 2009 Oct 5.	irrelevant
/pubmed/19802019	Bone Marrow Transplant. 2010 Apr;45(4):640-6. doi: 10.1038/bmt.2009.235. Epub 2009 Oct 5.	irrelevant
/pubmed/21637441	Genet Mol Biol. 2009 Oct;32(4):709-11. doi: 10.1590/S1415-47572009005000067. Epub 2009 Dec 1.	irrelevant
/pubmed/19767767	Acta Pharmacol Sin. 2009 Oct;30(10):1471-8. doi: 10.1038/aps.2009.132. Epub 2009 Sep 21.	irrelevant
/pubmed/19758305	Hemodial Int. 2010 Jan;14(1):87-90. doi: 10.1111/j.1542-4758.2009.00395.x. Epub 2009 Sep 16.	irrelevant
/pubmed/19756918	J Nat Med. 2010 Jan;64(1):75-9. doi: 10.1007/s11418-009-0358-0. Epub 2009 Sep 16.	irrelevant
/pubmed/19743447	Am J Hematol. 2009 Oct;84(10):694-6. doi: 10.1002/ajh.21492. No abstract available.	irrelevant
/pubmed/19732821	Toxicol In Vitro. 2009 Dec;23(8):1477-81. doi: 10.1016/j.tiv.2009.08.022. Epub 2009 Sep 2.	irrelevant
/pubmed/19723046	Ann N Y Acad Sci. 2009 Aug;1171:124-31. doi: 10.1111/j.1749-6632.2009.04903.x.	irrelevant
/pubmed/19722759	Arch Pathol Lab Med. 2009 Sep;133(9):1477-82. doi: 10.1043/1543-2165-133.9.1477.	irrelevant
/pubmed/19704068	J Clin Oncol. 2009 Sep 20;27(27):4548-54. doi: 10.1200/JCO.2008.19.8820. Epub 2009 Aug 24.	irrelevant
/pubmed/19695237	Chem Biol Interact. 2009 Dec 10;182(2-3):93-7. doi: 10.1016/j.cbi.2009.08.010. Epub 2009 Aug 18. Review.	irrelevant
/pubmed/19672058	Acta Haematol. 2009;122(1):23-6. doi: 10.1159/000232579. Epub 2009 Aug 6. No abstract available.	irrelevant
/pubmed/19660722	Biol Blood Marrow Transplant. 2009 Sep;15(9):1094-9. doi: 10.1016/j.bbmt.2009.05.006.	irrelevant
/pubmed/19639513	Leuk Lymphoma. 2009 Oct;50(10):1726-30. doi: 10.1080/10428190903144667. No abstract available.	irrelevant
/pubmed/19608688	Haematologica. 2009 Oct;94(10):1471-3. doi: 10.3324/haematol.2009.011718. Epub 2009 Jul 16. No abstract available.	irrelevant
/pubmed/19561406	Curr Opin Oncol. 2009 Jun;21 Suppl 1:S11-5. doi: 10.1097/01.cco.0000357469.83960.12.	irrelevant
/pubmed/19575198	Ann Hematol. 2010 Feb;89(2):221-3. doi: 10.1007/s00277-009-0781-z. Epub 2009 Jul 3. No abstract available.	irrelevant
/pubmed/19557643	Leuk Lymphoma. 2009 Jul;50(7):1214-6. doi: 10.1080/10428190902934910. No abstract available.	irrelevant
/pubmed/19544135	J Occup Environ Hyg. 2009 Sep;6(9):517-29. doi: 10.1080/15459620903044161.	irrelevant
/pubmed/19539217	Biol Blood Marrow Transplant. 2009 Jul;15(7):851-5. doi: 10.1016/j.bbmt.2009.03.013.	irrelevant
/pubmed/19531657	Blood. 2009 Sep 10;114(11):2232-5. doi: 10.1182/blood-2009-02-204693. Epub 2009 Jun 16.	irrelevant
/pubmed/19503634	Blood Transfus. 2009 Apr;7(2):127-31. doi: 10.2450/2008.0054-08.	irrelevant
/pubmed/19478238	Toxicol Sci. 2009 Aug;110(2):293-306. doi: 10.1093/toxsci/kfp107. Epub 2009 May 28.	irrelevant
/pubmed/19440662	Appl Biochem Biotechnol. 2010 Mar;160(6):1744-51. doi: 10.1007/s12010-009-8663-3. Epub 2009 May 14.	irrelevant
/pubmed/19440217	Leukemia. 2009 Oct;23(10):1763-70. doi: 10.1038/leu.2009.102. Epub 2009 May 14.	irrelevant
/pubmed/19433268	Toxicol Lett. 2009 Jul 10;188(1):38-44. doi: 10.1016/j.toxlet.2009.03.005. Epub 2009 Mar 20.	irrelevant
/pubmed/19430863	Int J Hematol. 2009 Jun;89(5):699-703. doi: 10.1007/s12185-009-0318-1. Epub 2009 May 9. Review.	irrelevant
/pubmed/19423527	Cancer Epidemiol Biomarkers Prev. 2009 May;18(5):1501-6. doi: 10.1158/1055-9965.EPI-09-0028.	irrelevant
/pubmed/19420713	Biosci Biotechnol Biochem. 2009 May;73(5):1048-53. Epub 2009 May 7.	irrelevant
/pubmed/19412195	Nat Rev Rheumatol. 2009 May;5(5):283-7. doi: 10.1038/nrrheum.2009.49.	irrelevant
/pubmed/19407318	Haematologica. 2009 May;94(5):638-46. doi: 10.3324/haematol.2008.001933.	irrelevant
/pubmed/19383925	Cancer Res. 2009 May 1;69(9):3910-7. doi: 10.1158/0008-5472.CAN-08-0034. Epub 2009 Apr 21.	irrelevant
/pubmed/19378832	Rev Invest Clin. 2008 Nov-Dec;60(6):459-69. Spanish. Erratum in: Rev Invest Clin. 2009 Jan-Feb;61(1):90.	irrelevant
/pubmed/19368349	J Agric Food Chem. 2009 Apr 22;57(8):3087-93. doi: 10.1021/jf900011f.	irrelevant
/pubmed/19347727	Leuk Lymphoma. 2009 Mar;50(3):380-6. doi: 10.1080/10428190902756578.	irrelevant
/pubmed/19338585	Contact Dermatitis. 2009 Apr;60(4):185-92. doi: 10.1111/j.1600-0536.2009.01528.x.	irrelevant
/pubmed/19337709	Med Klin (Munich). 2009 Mar 15;104(3):197-203. doi: 10.1007/s00063-009-1032-8. Epub 2009 Apr 1. Review. German.	irrelevant
/pubmed/19326098	Arch Toxicol. 2009 Aug;83(8):795-803. doi: 10.1007/s00204-009-0420-4. Epub 2009 Mar 27.	irrelevant
/pubmed/19308813	Cancer Invest. 2009 Aug;27(7):718-22. doi: 10.1080/07357900802653498. Review.	irrelevant
/pubmed/19298009	Cancer. 2009 May 15;115(10):2147-54. doi: 10.1002/cncr.24266.	irrelevant
/pubmed/19289604	FASEB J. 2009 Aug;23(8):2360-5. doi: 10.1096/fj.08-128306. Epub 2009 Mar 16.	irrelevant
/pubmed/19282030	Leuk Res. 2009 Aug;33(8):e98-103. doi: 10.1016/j.leukres.2009.01.038. Epub 2009 Mar 17. No abstract available.	irrelevant
/pubmed/19277658	Ann Hematol. 2009 Nov;88(11):1069-77. doi: 10.1007/s00277-009-0720-z. Epub 2009 Mar 10.	irrelevant
/pubmed/19260120	Am J Hematol. 2009 Apr;84(4):228-30. doi: 10.1002/ajh.21365. Review.	irrelevant
/pubmed/19224687	Zhonghua Lao Dong Wei Sheng Zhi Ye Bing Za Zhi. 2009 Jan;27(1):20. Chinese. No abstract available.	irrelevant
/pubmed/19221035	Blood. 2009 Apr 16;113(16):3655-65. doi: 10.1182/blood-2009-01-198911. Epub 2009 Feb 12. Review.	irrelevant
/pubmed/19187683	Acta Med Port. 2008 Sep-Oct;21(5):412-26. Epub 2009 Jan 16. Portuguese.	irrelevant
/pubmed/19178667	Vet Comp Oncol. 2008 Jun;6(2):80-9. doi: 10.1111/j.1476-5829.2007.00141.x.	irrelevant
/pubmed/19178494	Australas J Dermatol. 2009 Feb;50(1):52-5. doi: 10.1111/j.1440-0960.2008.00504.x.	irrelevant
/pubmed/19170678	Br J Haematol. 2009 Mar;144(6):875-86. doi: 10.1111/j.1365-2141.2008.07570.x. Epub 2009 Jan 16.	irrelevant
/pubmed/19152668	Xenotransplantation. 2008 Nov-Dec;15(6):398-406. doi: 10.1111/j.1399-3089.2008.00502.x.	irrelevant
/pubmed/19146434	Inorg Chem. 2009 Feb 16;48(4):1577-87. doi: 10.1021/ic801925k.	irrelevant
/pubmed/19135951	Biol Blood Marrow Transplant. 2009 Jan;15(1):126-30. doi: 10.1016/j.bbmt.2008.11.019.	irrelevant
/pubmed/19131552	Blood. 2009 Apr 23;113(17):3903-10. doi: 10.1182/blood-2008-07-162842. Epub 2009 Jan 8.	irrelevant
/pubmed/19127363	Ann Hematol. 2009 Aug;88(8):813-4. doi: 10.1007/s00277-008-0680-8. Epub 2009 Jan 7. No abstract available.	irrelevant
/pubmed/19122478	Pharmacology. 2009;83(3):148-9. doi: 10.1159/000187429. Epub 2008 Dec 20.	irrelevant
/pubmed/19099643	Zhongguo Shi Yan Xue Ye Xue Za Zhi. 2008 Dec;16(6):1354-60. Chinese.	irrelevant
/pubmed/19083054	Cardiovasc Intervent Radiol. 2009 Nov;32(6):1291-5. doi: 10.1007/s00270-008-9481-7. Epub 2008 Dec 13.	irrelevant
/pubmed/19079723	Environ Health Perspect. 2008 Dec;116(12):1700-5. doi: 10.1289/ehp.11530. Epub 2008 Aug 12.	irrelevant
/pubmed/19074059	Hematology Am Soc Hematol Educ Program. 2008:60-7. doi: 10.1182/asheducation-2008.1.60. Review.	irrelevant
/pubmed/19064987	J Clin Oncol. 2009 Jan 10;27(2):250-5. doi: 10.1200/JCO.2007.15.1530. Epub 2008 Dec 8.	irrelevant
/pubmed/19063697	Expert Opin Biol Ther. 2009 Jan;9(1):111-9. doi: 10.1517/14712590802586058 . Review.	irrelevant
/pubmed/19062342	Br J Haematol. 2008 Dec;143(5):698-706. doi: 10.1111/j.1365-2141.2008.07418.x .	irrelevant
/pubmed/19052982	Leuk Lymphoma. 2008 Dec;49(12):2333-43. doi: 10.1080/10428190802475295.	irrelevant
/pubmed/19018221	Pediatr Emerg Care. 2008 Nov;24(11):771-3. doi: 10.1097/PEC.0b013e31818c.	irrelevant
/pubmed/19011667	Bone Marrow Transplant. 2009 May;43(9):685-92. doi: 10.1038/bmt.2008.376. Epub 2008 Nov 17.	irrelevant
/pubmed/19008456	Blood. 2009 Jan 15;113(3):535-7. doi: 10.1182/blood-2008-08-173450. Epub 2008 Nov 13.	irrelevant
/pubmed/18999883	Neoplasma. 2008;55(6):532-7.	irrelevant
/pubmed/18998131	Ann Hematol. 2009 Jul;88(7):633-7. doi: 10.1007/s00277-008-0635-0. Epub 2008 Nov 8.	irrelevant
/pubmed/18995897	Leuk Res. 2009 Jun;33(6):840-2. doi: 10.1016/j.leukres.2008.10.003. Epub 2008 Nov 7.	irrelevant
/pubmed/18990504	Int J Radiat Oncol Biol Phys. 2009 Mar 1;73(3):672-8. doi: 10.1016/j.ijrobp.2008.05.020. Epub 2008 Nov 5.	irrelevant
/pubmed/18989865	Cancer. 2008 Dec 1;113(11):3137-45. doi: 10.1002/cncr.23910.	irrelevant
/pubmed/18974832	PLoS One. 2008;3(10):e3593. doi: 10.1371/journal.pone.0003593. Epub 2008 Oct 31.	irrelevant
/pubmed/18955565	Blood. 2009 Jan 29;113(5):995-1001. doi: 10.1182/blood-2008-05-160200. Epub 2008 Oct 27.	irrelevant
/pubmed/18925721	Zhejiang Da Xue Xue Bao Yi Xue Ban. 2008 Sep;37(5):511-4. Chinese.	irrelevant
/pubmed/18835433	Toxicol In Vitro. 2008 Dec;22(8):1861-8. doi: 10.1016/j.tiv.2008.09.005. Epub 2008 Sep 18.	irrelevant
/pubmed/18809241	Exp Hematol. 2008 Dec;36(12):1750-9. doi: 10.1016/j.exphem.2008.07.002. Epub 2008 Sep 21.	irrelevant
/pubmed/18807229	Med Klin (Munich). 2008 Aug 15;103(8):553-60. doi: 10.1007/s00063-008-1090-3. Epub 2008 Sep 21. German.	irrelevant
/pubmed/18796244	Hematology. 2008 Aug;13(4):195-202. doi: 10.1179/102453308X316022.	irrelevant
/pubmed/18786444	Cancer Genet Cytogenet. 2008 Oct;186(1):58-60. doi: 10.1016/j.cancergencyto.2008.06.003. Review. No abstract available.	irrelevant
/pubmed/18720356	Cancer. 2008 Oct 15;113(8):2097-101. doi: 10.1002/cncr.23819.	irrelevant
/pubmed/18693085	J Dermatol Sci. 2008 Nov;52(2):140-3. doi: 10.1016/j.jdermsci.2008.06.002. Epub 2008 Aug 6. No abstract available.	irrelevant
/pubmed/18681351	J La State Med Soc. 2008 Mar-Apr;160(2):92-4.	irrelevant
/pubmed/18676014	Leuk Res. 2009 Feb;33(2):308-14. doi: 10.1016/j.leukres.2008.06.032. Epub 2008 Aug 3.	irrelevant
/pubmed/18666440	Clin Neuropathol. 2008 Jul-Aug;27(4):241-7.	irrelevant
/pubmed/18641023	Haematologica. 2008 Sep;93(9):1402-6. doi: 10.3324/haematol.12982. Epub 2008 Jul 18.	irrelevant
/pubmed/18640580	Biol Blood Marrow Transplant. 2008 Aug;14(8):944-5. doi: 10.1016/j.bbmt.2008.06.003. No abstract available.	irrelevant
/pubmed/18632236	Eur J Radiol. 2009 Oct;72(1):139-45. doi: 10.1016/j.ejrad.2008.06.017. Epub 2008 Jul 15.	irrelevant
/pubmed/18625537	J Am Acad Dermatol. 2008 Nov;59(5):872-80. doi: 10.1016/j.jaad.2008.05.034. Epub 2008 Jul 14. Review.	irrelevant
/pubmed/18616811	BMC Cancer. 2008 Jul 10;8:195. doi: 10.1186/1471-2407-8-195.	irrelevant
/pubmed/18586919	Oncologist. 2008 Jun;13(6):645-54. doi: 10.1634/theoncologist.2008-0057. Review.	irrelevant
/pubmed/18565291	Ugeskr Laeger. 2008 Jun 9;170(24):2115-9. Review. Danish.	irrelevant
/pubmed/18547747	Gene. 2008 Aug 1;419(1-2):16-26. doi: 10.1016/j.gene.2008.04.015. Epub 2008 May 6.	irrelevant
/pubmed/18534676	Leuk Res. 2008 Dec;32(12):1866-77. doi: 10.1016/j.leukres.2008.04.021. Epub 2008 Jun 4.	irrelevant
/pubmed/18500006	Acta Cytol. 2008 Mar-Apr;52(2):251-4.	irrelevant
/pubmed/18489993	Biol Blood Marrow Transplant. 2008 Jun;14(6):672-84. doi: 10.1016/j.bbmt.2008.03.009.	irrelevant
/pubmed/18472634	Mil Med. 2008 Apr;173(4):406-9.	irrelevant
/pubmed/18468840	Toxicol In Vitro. 2008 Aug;22(5):1273-84. doi: 10.1016/j.tiv.2008.02.023. Epub 2008 Mar 29.	irrelevant
/pubmed/18467711	J Clin Oncol. 2008 May 10;26(14):2240-3. doi: 10.1200/JCO.2007.14.7827. No abstract available.	irrelevant
/pubmed/18456326	Leuk Res. 2008 Sep;32(9):1472-5. doi: 10.1016/j.leukres.2008.02.017. Epub 2008 May 5.	irrelevant
/pubmed/18451310	Blood. 2008 Jul 15;112(2):415-25. doi: 10.1182/blood-2007-08-104745. Epub 2008 May 1.	irrelevant
/pubmed/18437012	J Korean Med Sci. 2008 Apr;23(2):278-83. doi: 10.3346/jkms.2008.23.2.278.	irrelevant
/pubmed/18436539	Mol Hum Reprod. 2008 May;14(5):269-80. doi: 10.1093/molehr/gan020. Epub 2008 Apr 23.	irrelevant
/pubmed/18426648	Zhongguo Shi Yan Xue Ye Xue Za Zhi. 2008 Apr;16(2):276-81. Chinese.	irrelevant
/pubmed/18420778	Mult Scler. 2008 Apr;14(3):399-405. doi: 10.1177/1352458507083625.	irrelevant
/pubmed/18413791	Mol Cancer Ther. 2008 Apr;7(4):769-78. doi: 10.1158/1535-7163.MCT-08-0130.	irrelevant
/pubmed/18410899	Biol Blood Marrow Transplant. 2008 May;14(5):568-75. doi: 10.1016/j.bbmt.2008.02.018.	irrelevant
/pubmed/18401583	Ann Hematol. 2008 Sep;87(9):727-34. doi: 10.1007/s00277-008-0488-6. Epub 2008 Apr 10.	irrelevant
/pubmed/18398616	Rheumatol Int. 2008 Sep;28(11):1161-4. doi: 10.1007/s00296-008-0581-0. Epub 2008 Apr 9. Review.	irrelevant
/pubmed/18395406	Toxicol In Vitro. 2008 Jun;22(4):1107-14. doi: 10.1016/j.tiv.2008.02.015. Epub 2008 Mar 4.	irrelevant
/pubmed/18356139	Ann Oncol. 2008 Jul;19(7):1312-9. doi: 10.1093/annonc/mdn052. Epub 2008 Mar 19.	irrelevant
/pubmed/18355919	Leuk Res. 2008 Sep;32(9):1468-71. doi: 10.1016/j.leukres.2008.02.001. Epub 2008 Mar 19.	irrelevant
/pubmed/18351539	Klin Monbl Augenheilkd. 2008 Mar;225(3):236-9. doi: 10.1055/s-2008-1027146. German.	irrelevant
/pubmed/18348528	J Agric Food Chem. 2008 Apr 23;56(8):2838-45. doi: 10.1021/jf073224a. Epub 2008 Mar 19.	irrelevant
/pubmed/18342781	Biol Blood Marrow Transplant. 2008 Apr;14(4):397-402. doi: 10.1016/j.bbmt.2008.01.001. Epub 2008 Feb 14.	irrelevant
/pubmed/18336085	Assay Drug Dev Technol. 2008 Feb;6(1):27-37. doi: 10.1089/adt.2007.111.	irrelevant
/pubmed/18324966	Br J Haematol. 2008 Apr;141(1):52-9. doi: 10.1111/j.1365-2141.2008.07023.x.	irrelevant
/pubmed/18310967	Intern Med. 2008;47(5):379-83. Epub 2008 Mar 3.	irrelevant
/pubmed/18234424	Cancer Treat Rev. 2008 May;34(3):223-30. doi: 10.1016/j.ctrv.2007.11.004. Epub 2008 Jan 30.	irrelevant
/pubmed/18183660	Lancet Oncol. 2008 Jan;9(1):13. No abstract available.	irrelevant
/pubmed/18156703	Korean J Lab Med. 2006 Apr;26(2):71-6. Korean.	irrelevant
/pubmed/18096695	Mol Endocrinol. 2008 Apr;22(4):868-80. Epub 2007 Dec 20.	irrelevant
/pubmed/18092340	J Cell Biochem. 2008 May 15;104(2):595-605.	irrelevant
/pubmed/18087146	Acta Haematol. 2007;118(4):242-3. Epub 2007 Dec 18.	irrelevant
/pubmed/18061665	Leuk Res. 2008 Jun;32(6):930-5. Epub 2007 Dec 3.	irrelevant
/pubmed/18033317	Leukemia. 2008 Jun;22(6):1284-5. Epub 2007 Nov 22. No abstract available.	irrelevant
/pubmed/18005266	Br J Haematol. 2008 Jan;140(1):59-70. Epub 2007 Nov 12.	irrelevant
/pubmed/18004090	Am J Med Sci. 2007 Nov;334(5):356-60. Review.	irrelevant
/pubmed/17989720	Leukemia. 2008 Feb;22(2):258-64. Epub 2007 Nov 8.	irrelevant
/pubmed/17988309	Int J Lab Hematol. 2007 Dec;29(6):482-3. No abstract available.	irrelevant
/pubmed/17965335	J Leukoc Biol. 2008 Feb;83(2):393-400. Epub 2007 Oct 26.	irrelevant
/pubmed/17958545	Transfusion. 2007 Nov;47(11):2153-60.	irrelevant
/pubmed/17939196	Eksp Klin Gastroenterol. 2007;(3):52-4. Russian. No abstract available.	irrelevant
/pubmed/17938527	Intern Med. 2007;46(20):1717-21. Epub 2007 Oct 15.	irrelevant
/pubmed/17937462	J Rheumatol. 2008 Jan;35(1):100-5. Epub 2007 Oct 15.	irrelevant
/pubmed/17922077	Invest New Drugs. 2008 Jun;26(3):195-204. Epub 2007 Oct 6.	irrelevant
/pubmed/17915319	Ecotoxicol Environ Saf. 2008 Sep;71(1):157-65. Epub 2007 Oct 30.	irrelevant
/pubmed/17904792	Biomed Pharmacother. 2007 Oct;61(9):578-87. Epub 2007 Sep 14.	irrelevant
/pubmed/17895401	Blood. 2008 Jan 1;111(1):94-100. Epub 2007 Sep 25.	irrelevant
/pubmed/17889677	Hum Pathol. 2007 Oct;38(10):1576-80.	irrelevant
/pubmed/17889593	Spectrochim Acta A Mol Biomol Spectrosc. 2008 Aug;70(3):564-70. Epub 2007 Aug 11.	irrelevant
/pubmed/17870157	Leuk Res. 2008 Jan;32(1):199-200. Epub 2007 Sep 17. No abstract available.	irrelevant
/pubmed/17869547	Blood Cells Mol Dis. 2008 Jan-Feb;40(1):13-9. Epub 2007 Sep 14.	irrelevant
/pubmed/17854322	Br J Haematol. 2007 Oct;139(1):164-5. No abstract available.	irrelevant
/pubmed/17849460	Cancer. 2007 Nov 1;110(9):2012-8.	irrelevant
/pubmed/17849289	Prep Biochem Biotechnol. 2007;37(4):343-52.	irrelevant
/pubmed/17846595	Bone Marrow Transplant. 2007 Dec;40(11):1027-32. Epub 2007 Sep 10.	irrelevant
/pubmed/17724447	Bone Marrow Transplant. 2007 Nov;40(9):843-50. Epub 2007 Aug 27.	irrelevant
/pubmed/17712051	Blood. 2007 Sep 1;110(5):1698; author reply 1698-9. No abstract available.	irrelevant
/pubmed/17704739	Exp Oncol. 2007 Jun;29(2):94-101.	irrelevant
/pubmed/17704418	J Clin Oncol. 2007 Aug 20;25(24):3699-704.	irrelevant
/pubmed/17697559	Ai Zheng. 2007 Aug;26(8):914-8. Chinese.	irrelevant
/pubmed/17695426	Anticancer Res. 2007 Jul-Aug;27(4C):2635-9.	irrelevant
/pubmed/17690701	Leukemia. 2007 Oct;21(10):2109-16. Epub 2007 Aug 9.	irrelevant
/pubmed/17664007	Leuk Res. 2007 Dec;31(12):1721-8. Epub 2007 Jul 30.	irrelevant
/pubmed/17653083	Oncogene. 2008 Jan 31;27(6):721-31. Epub 2007 Jul 23.	irrelevant
/pubmed/17652620	Blood. 2007 Nov 1;110(9):3456-62. Epub 2007 Jul 25.	irrelevant
/pubmed/17637692	Bone Marrow Transplant. 2007 Sep;40(6):541-7. Epub 2007 Jul 16.	irrelevant
/pubmed/17633095	Rinsho Ketsueki. 2007 Jun;48(6):475-84. Review. Japanese. No abstract available.	irrelevant
/pubmed/17617780	Am J Hematol. 2007 Oct;82(10):942. No abstract available.	irrelevant
/pubmed/17616805	Breast Cancer Res Treat. 2008 May;109(1):187-8. Epub 2007 Jul 7. No abstract available.	irrelevant
/pubmed/17603516	Bone Marrow Transplant. 2007 Sep;40(5):423-30. Epub 2007 Jul 2.	irrelevant
/pubmed/17593028	Br J Haematol. 2007 Jul;138(2):213-6.	irrelevant
/pubmed/17587440	BMC Genomics. 2007 Jun 22;8:188.	irrelevant
/pubmed/17577779	Leuk Lymphoma. 2007 Jun;48(6):1161-6.	irrelevant
/pubmed/17577766	Leuk Lymphoma. 2007 Jun;48(6):1064-6. No abstract available.	irrelevant
/pubmed/17575318	Mutagenesis. 2007 Sep;22(5):321-7. Epub 2007 Jun 16.	irrelevant
/pubmed/17562873	Blood. 2007 Sep 15;110(6):1762-9. Epub 2007 Jun 11.	irrelevant
/pubmed/17562618	Int J Hematol. 2007 Jun;85(5):418-20.	irrelevant
/pubmed/17557116	Natl Toxicol Program Tech Rep Ser. 2007 Feb;(538):1-236.	irrelevant
/pubmed/17531783	Biol Blood Marrow Transplant. 2007 Jun;13(6):724-33.	irrelevant
/pubmed/17530018	Oncogene. 2007 May 28;26(25):3644-53. Review.	irrelevant
/pubmed/17525530	Cell Cycle. 2007 Jun 15;6(12):1496-501. Epub 2007 Apr 18.	irrelevant
/pubmed/17524948	Transplant Proc. 2007 May;39(4):1257-60.	irrelevant
/pubmed/17515573	J Clin Oncol. 2007 Jun 20;25(18):2554-9. Epub 2007 May 21.	irrelevant
/pubmed/17512588	Leuk Res. 2007 Nov;31(11):1600-3. Epub 2007 May 18. No abstract available.	irrelevant
/pubmed/17506065	Am J Hematol. 2007 Sep;82(9):826-30. Review.	irrelevant
/pubmed/17505516	Br J Cancer. 2007 Jun 4;96(11):1633-8. Epub 2007 May 15.	irrelevant
/pubmed/17496442	Gan To Kagaku Ryoho. 2007 May;34(5):709-12. Japanese.	irrelevant
/pubmed/17488653	Haematologica. 2007 Apr;92(4):437-9. No abstract available.	irrelevant
/pubmed/17487729	Leuk Lymphoma. 2007 May;48(5):870-80.	irrelevant
/pubmed/17483067	Int J Hematol. 2007 Apr;85(3):270-2. No abstract available.	irrelevant
/pubmed/17479404	J Toxicol Environ Health A. 2007 Jun;70(11):901-7.	irrelevant
/pubmed/17474470	Nihon Rinsho. 2007 Jan 28;65 Suppl 1:617-21. Review. Japanese. No abstract available.	irrelevant
/pubmed/17474271	Indian J Pathol Microbiol. 2007 Jan;50(1):88-90.	irrelevant
/pubmed/21783770	Environ Toxicol Pharmacol. 2007 May;23(3):279-85. doi: 10.1016/j.etap.2006.11.002. Epub 2006 Nov 12.	irrelevant
/pubmed/21783769	Environ Toxicol Pharmacol. 2007 May;23(3):272-8. doi: 10.1016/j.etap.2006.11.001. Epub 2006 Nov 12.	irrelevant
/pubmed/17454589	Leuk Lymphoma. 2007 Mar;48(3):497-505.	irrelevant
/pubmed/17454579	Leuk Lymphoma. 2007 Mar;48(3):445-6. No abstract available.	irrelevant
/pubmed/17448963	Best Pract Res Clin Haematol. 2007 Jun;20(2):295-310. Review.	irrelevant
/pubmed/17448915	Biol Blood Marrow Transplant. 2007 May;13(5):560-7. Epub 2007 Feb 22.	irrelevant
/pubmed/17403535	Leuk Res. 2007 Nov;31(11):1511-20. Epub 2007 Apr 2.	irrelevant
/pubmed/17400012	Comp Biochem Physiol A Mol Integr Physiol. 2008 Nov;151(3):391-8. Epub 2007 Feb 24.	irrelevant
/pubmed/17382251	Biol Blood Marrow Transplant. 2007 Apr;13(4):454-62. Epub 2007 Feb 8.	irrelevant
/pubmed/17379160	Clin Cornerstone. 2006;8 Suppl 5:S19-28. Review.	irrelevant
/pubmed/17376684	Bioorg Med Chem Lett. 2007 May 15;17(10):2775-80. Epub 2007 Mar 3.	irrelevant
/pubmed/17369864	Bone Marrow Transplant. 2007 May;39(9):573-5. Epub 2007 Mar 19. No abstract available.	irrelevant
/pubmed/17367855	Leuk Res. 2007 Nov;31(11):1479-85. Epub 2007 Mar 23.	irrelevant
/pubmed/17353625	Gan To Kagaku Ryoho. 2007 Mar;34(3):358-66. Review. Japanese.	irrelevant
/pubmed/17351392	Anticancer Drugs. 2007 Apr;18(4):405-10.	irrelevant
/pubmed/17326321	Hematology. 2006 Jun;11(3):153-5.	irrelevant
/pubmed/17325903	Leuk Lymphoma. 2007 Feb;48(2):403-5.	irrelevant
/pubmed/17308109	Cancer Res. 2007 Feb 15;67(4):1680-8.	irrelevant
/pubmed/17301072	Ann Oncol. 2007 Apr;18(4):694-700. Epub 2007 Feb 13.	irrelevant
/pubmed/17301064	Carcinogenesis. 2007 Jun;28(6):1303-13. Epub 2007 Feb 13.	irrelevant
/pubmed/17283117	Cancer Res. 2007 Feb 1;67(3):876-80.	irrelevant
/pubmed/17274381	Zhonghua Zhong Liu Za Zhi. 2006 Sep;28(9):706-8. Chinese.	irrelevant
/pubmed/17264763	Anticancer Drugs. 2007 Mar;18(3):301-10.	irrelevant
/pubmed/17264526	Onkologie. 2007 Feb;30(1-2):49-52. Epub 2007 Jan 26.	irrelevant
/pubmed/17264295	Blood. 2007 May 15;109(10):4164-7. Epub 2007 Jan 30.	irrelevant
/pubmed/17250419	Asian Pac J Cancer Prev. 2006 Oct-Dec;7(4):515-7. Review.	irrelevant
/pubmed/17233472	Rinsho Ketsueki. 2006 Dec;47(12):1533-8. Japanese.	irrelevant
/pubmed/17220686	Gan To Kagaku Ryoho. 2007 Jan;34(1):121-4. Japanese.	irrelevant
/pubmed/17209054	Blood. 2007 Apr 15;109(8):3214-8. Epub 2007 Jan 5.	irrelevant
/pubmed/17204170	Zhongguo Shi Yan Xue Ye Xue Za Zhi. 2006 Dec;14(6):1089-95.	irrelevant
/pubmed/17186498	J Cell Physiol. 2007 May;211(2):551-9.	irrelevant
/pubmed/17184839	Leuk Res. 2007 Aug;31(8):1131-4. Epub 2006 Dec 20.	irrelevant
/pubmed/17176891	Rinsho Ketsueki. 2006 Nov;47(11):1469-71. Japanese.	irrelevant
/pubmed/17162217	Biol Blood Marrow Transplant. 2006 Dec;12(12):1343-9.	irrelevant
/pubmed/17162213	Biol Blood Marrow Transplant. 2006 Dec;12(12):1310-7.	irrelevant
/pubmed/17161514	Toxicology. 2007 Jan 18;229(3):177-85. Epub 2006 Nov 7.	irrelevant
/pubmed/17139689	Chembiochem. 2007 Jan 2;8(1):113-21.	irrelevant
/pubmed/17119196	Ann N Y Acad Sci. 2006 Sep;1076:110-9. Review.	irrelevant
/pubmed/17118782	Cancer Invest. 2006 Nov;24(7):713-7. Review.	irrelevant
/pubmed/17118622	Toxicol In Vitro. 2007 Apr;21(3):428-37. Epub 2006 Oct 14.	irrelevant
/pubmed/17100972	Am J Gastroenterol. 2007 Feb;102(2):449-51. Epub 2006 Nov 13.	irrelevant
/pubmed/17094091	Am J Hematol. 2007 Apr;82(4):333. No abstract available.	irrelevant
/pubmed/17087744	Eur J Haematol. 2007 Feb;78(2):102-10. Epub 2006 Nov 6.	irrelevant
/pubmed/17085669	Clin Cancer Res. 2006 Nov 1;12(21):6540-6.	irrelevant
/pubmed/17067911	Biol Blood Marrow Transplant. 2006 Oct;12(10):1047-55.	irrelevant
/pubmed/17065000	Leuk Lymphoma. 2006 Sep;47(9):1872-80.	irrelevant
/pubmed/17054431	Br J Haematol. 2006 Dec;135(5):642-50. Epub 2006 Oct 19.	irrelevant
/pubmed/17054108	Cancer. 2006 Dec 1;107(11):2535-44.	irrelevant
/pubmed/17052966	Eur J Med Res. 2006 Aug 30;11(8):313-21.	irrelevant
/pubmed/17050250	Cytotherapy. 2006;8(5):459-64.	irrelevant
/pubmed/17043014	Haematologica. 2006 Nov;91(11):1481-8. Epub 2006 Oct 17.	irrelevant
/pubmed/17033447	Eur J Gastroenterol Hepatol. 2006 Nov;18(11):1235-7.	irrelevant
/pubmed/17011787	Crit Rev Oncol Hematol. 2007 Mar;61(3):208-21. Epub 2006 Oct 2. Review.	irrelevant
/pubmed/16951238	Clin Cancer Res. 2006 Sep 1;12(17):5190-8.	irrelevant
/pubmed/20425349	Curr Hematol Malig Rep. 2006 Sep;1(3):180-7. doi: 10.1007/s11899-996-0006-7. Review.	irrelevant
/pubmed/16939523	Br J Clin Pharmacol. 2007 Mar;63(3):292-9. Epub 2006 Aug 30.	irrelevant
/pubmed/16931427	J Asian Nat Prod Res. 2006 Sep;8(6):519-27.	irrelevant
/pubmed/16918065	Acta Biomed. 2006;77 Suppl 2:28-31.	irrelevant
/pubmed/16892355	ChemMedChem. 2006 Feb;1(2):225-37.	irrelevant
/pubmed/16892072	Bone Marrow Transplant. 2006 Sep;38(6):421-6. Epub 2006 Aug 7.	irrelevant
/pubmed/16872480	J Occup Med Toxicol. 2006 Jul 26;1:19.	irrelevant
/pubmed/16856908	Eur J Haematol. 2006 Aug;77(2):128-33.	irrelevant
/pubmed/16846486	Br J Haematol. 2006 Jul;134(2):242-3. No abstract available.	irrelevant
/pubmed/16831976	Arch Neurol. 2006 Jul;63(7):1028-9. No abstract available.	irrelevant
/pubmed/16831041	Arch Pathol Lab Med. 2006 Jul;130(7):1075-6.	irrelevant
/pubmed/16830050	ScientificWorldJournal. 2006 Jul 7;6:781-90. Review.	irrelevant
/pubmed/16827257	J Pak Med Assoc. 2006 Jun;56(6):291-2.	irrelevant
/pubmed/16823072	Int J Environ Res Public Health. 2006 Mar;3(1):11-22.	irrelevant
/pubmed/16799968	Hepatology. 2006 Jul;44(1):252-62.	irrelevant
/pubmed/16785064	Biol Blood Marrow Transplant. 2006 Jul;12(7):749-57.	irrelevant
/pubmed/16777701	Cancer Invest. 2006 Jun-Jul;24(4):461-5. Review.	irrelevant
/pubmed/16765600	Bioorg Med Chem. 2006 Oct 1;14(19):6752-8. Epub 2006 Jun 12.	irrelevant
/pubmed/16737933	Biol Blood Marrow Transplant. 2006 Jun;12(6):603-7.	irrelevant
/pubmed/16721905	Electrophoresis. 2006 Jul;27(14):2905-9.	irrelevant
/pubmed/16720930	Med Oncol. 2006;23(2):295-300.	irrelevant
/pubmed/16720560	Int J Hematol. 2006 Apr;83(3):262-5.	irrelevant
/pubmed/16714225	Int Immunopharmacol. 2006 Jul;6(7):1204-13. Epub 2006 Apr 7.	irrelevant
/pubmed/16696184	Int J Environ Res Public Health. 2004 Sep;1(2):100-5.	irrelevant
/pubmed/16687391	Toxicol Sci. 2006 Aug;92(2):368-77. Epub 2006 May 9.	irrelevant
/pubmed/16685173	Gan To Kagaku Ryoho. 2006 May;33(5):683-6. Japanese.	irrelevant
/pubmed/16684583	Regul Toxicol Pharmacol. 2006 Jul;45(2):178-84. Epub 2006 May 8. Review.	irrelevant
/pubmed/16676183	Cancer Immunol Immunother. 2007 Jan;56(1):1-12. Epub 2006 May 5.	irrelevant
/pubmed/16642264	Cell Biol Toxicol. 2006 Jul;22(4):229-41. Epub 2006 Apr 26.	irrelevant
/pubmed/16635542	Toxicology. 2006 Jun 1;223(1-2):36-45. Epub 2006 Mar 22.	irrelevant
/pubmed/16616041	Semin Hematol. 2006 Apr;43(2):82-8. Review.	irrelevant
/pubmed/16611307	Br J Haematol. 2006 Apr;133(2):165-72.	irrelevant
/pubmed/16608081	Sichuan Da Xue Xue Bao Yi Xue Ban. 2006 Mar;37(2):226-9. Chinese.	irrelevant
/pubmed/16595077	Hum Genomics. 2006 Mar;2(5):329-35. Review.	irrelevant
/pubmed/16574767	J Leukoc Biol. 2006 Jun;79(6):1166-72. Epub 2006 Mar 30.	irrelevant
/pubmed/16545732	Biol Blood Marrow Transplant. 2006 Apr;12(4):480-9.	irrelevant
/pubmed/16512687	J Proteome Res. 2006 Mar;5(3):709-19.	irrelevant
/pubmed/16503506	Biol Blood Marrow Transplant. 2006 Mar;12(3):366-7. No abstract available.	irrelevant
/pubmed/16503498	Biol Blood Marrow Transplant. 2006 Mar;12(3):293-300.	irrelevant
/pubmed/16502857	Fukuoka Igaku Zasshi. 2005 Nov;96(11):378-82. Japanese.	irrelevant
/pubmed/16502413	Cancer. 2006 Apr 1;106(7):1569-80.	irrelevant
/pubmed/16497826	Ann Oncol. 2006 May;17(5):763-8. Epub 2006 Feb 23.	irrelevant
/pubmed/16493609	Am J Hematol. 2006 Mar;81(3):171-4.	irrelevant
/pubmed/16488473	Leuk Res. 2006 Aug;30(8):1027-36. Epub 2006 Feb 20.	irrelevant
/pubmed/16475716	Anticancer Res. 2006 Jan-Feb;26(1A):347-50.	irrelevant
/pubmed/16465373	Int J Oncol. 2006 Mar;28(3):675-84.	irrelevant
/pubmed/16462128	J Vet Med Sci. 2006 Jan;68(1):97-101.	irrelevant
/pubmed/16454188	Nihon Rinsho. 2006 Feb;64(2):322-8. Review. Japanese.	irrelevant
/pubmed/16440807	Rinsho Ketsueki. 2005 Nov;46(11):1218-22. Japanese.	irrelevant
/pubmed/16440803	Rinsho Ketsueki. 2005 Nov;46(11):1196-201. Japanese.	irrelevant
/pubmed/16436645	J Mol Diagn. 2006 Feb;8(1):133-6.	irrelevant
/pubmed/16435387	Cancer. 2006 Mar 1;106(5):1099-109.	irrelevant
/pubmed/16435339	Stat Med. 2006 Mar 30;25(6):1015-34.	irrelevant
/pubmed/16435011	Bone Marrow Transplant. 2006 Mar;37(6):575-82.	irrelevant
/pubmed/16428496	Clin Cancer Res. 2006 Jan 15;12(2):529-35.	irrelevant
/pubmed/16392893	BioDrugs. 2005;19(6):405-7. Review.	irrelevant
/pubmed/16364711	Surgery. 2006 Jan;139(1):1-5. No abstract available.	irrelevant
/pubmed/16363657	Nihon Hinyokika Gakkai Zasshi. 2005 Nov;96(7):701-4. Japanese.	irrelevant
/pubmed/16344424	Arch Intern Med. 2005 Dec 12-26;165(22):2651-8.	irrelevant
/pubmed/16343266	Eur J Haematol. 2006 Jan;76(1):9-17.	irrelevant
/pubmed/16333028	J Natl Cancer Inst. 2005 Dec 7;97(23):1724-33.	irrelevant
/pubmed/16319508	Oncology. 2005;69(5):372-83. Epub 2005 Nov 24.	irrelevant
/pubmed/16314618	J Clin Oncol. 2005 Dec 20;23(36):9387-93. Epub 2005 Nov 28.	irrelevant
/pubmed/16314615	J Clin Oncol. 2005 Dec 20;23(36):9208-18. Epub 2005 Nov 28.	irrelevant
/pubmed/16313266	Eur J Haematol. 2005 Dec;75(6):518-21.	irrelevant
/pubmed/16281068	Leukemia. 2006 Jan;20(1):122-7.	irrelevant
/pubmed/16264849	Nat Clin Pract Oncol. 2005 Jan;2(1):18-9. No abstract available.	irrelevant
/pubmed/16258978	J Pharm Sci. 2005 Dec;94(12):2606-15.	irrelevant
/pubmed/16258113	J Clin Oncol. 2005 Nov 1;23(31):8120-1; author reply 8121-2. No abstract available.	irrelevant
/pubmed/16254140	Blood. 2006 Mar 1;107(5):2184-91. Epub 2005 Oct 27.	irrelevant
/pubmed/16222702	J Cell Physiol. 2006 Mar;206(3):603-10.	irrelevant
/pubmed/16212920	Cell Mol Immunol. 2004 Feb;1(1):43-9.	irrelevant
/pubmed/16206214	Pediatr Blood Cancer. 2007 Mar;48(3):354-7.	irrelevant
/pubmed/16172172	Jpn J Clin Oncol. 2005 Oct;35(10):622-5. Epub 2005 Sep 19.	irrelevant
/pubmed/16171532	BMC Cancer. 2005 Sep 20;5:120.	irrelevant
/pubmed/16166814	Oncology. 2005;69(3):256-60. Epub 2005 Sep 15.	irrelevant
/pubmed/16159093	Neurocrit Care. 2005;3(1):33-45.	irrelevant
/pubmed/16148021	Ann Oncol. 2005 Nov;16(11):1762-71. Epub 2005 Sep 7.	irrelevant
/pubmed/16145068	J Clin Oncol. 2005 Oct 1;23(28):7013-23. Epub 2005 Sep 6. Erratum in: J Clin Oncol. 2006 Feb 1;24(4):724.	irrelevant
/pubmed/16144928	Clin Cancer Res. 2005 Sep 1;11(17):6247-55.	irrelevant
/pubmed/16132803	Cancer Causes Control. 2005 Oct;16(8):939-53. Review.	irrelevant
/pubmed/16129041	Zhongguo Shi Yan Xue Ye Xue Za Zhi. 2005 Aug;13(4):596-600.	irrelevant
/pubmed/16124891	Zhonghua Lao Dong Wei Sheng Zhi Ye Bing Za Zhi. 2005 Jun;23(3):177. Chinese. No abstract available.	irrelevant
/pubmed/16115123	Br J Haematol. 2005 Sep;130(5):681-90.	irrelevant
/pubmed/16111460	Expert Rev Anticancer Ther. 2005 Aug;5(4):585-90. Review.	irrelevant
/pubmed/16110492	J Cell Physiol. 2006 Feb;206(2):354-62.	irrelevant
/pubmed/16110030	J Clin Oncol. 2005 Aug 20;23(24):5705-17.	irrelevant
/pubmed/16103050	Cancer Res. 2005 Aug 15;65(16):7045-51.	irrelevant
/pubmed/16098076	Br J Haematol. 2005 Aug;130(4):604-13.	irrelevant
/pubmed/16091744	Oncogene. 2005 Dec 1;24(54):8076-9.	irrelevant
/pubmed/16085562	Leuk Lymphoma. 2005 Aug;46(8):1195-7.	irrelevant
/pubmed/16085310	Leuk Res. 2006 Feb;30(2):136-44. Epub 2005 Aug 8.	irrelevant
/pubmed/16051958	J Clin Oncol. 2005 Aug 1;23(22):5166-70.	irrelevant
/pubmed/16041313	Biol Blood Marrow Transplant. 2005 Aug;11(8):627-36.	irrelevant
/pubmed/16029454	Br J Haematol. 2005 Jul;130(2):256-64.	irrelevant
/pubmed/16012744	Oncol Rep. 2005 Aug;14(2):553-9.	irrelevant
/pubmed/16009946	J Clin Oncol. 2005 Aug 20;23(24):5728-38. Epub 2005 Jul 11.	irrelevant
/pubmed/16007132	Oncogene. 2005 Nov 3;24(48):7224-37.	irrelevant
/pubmed/16001511	Med Lav. 2005 Mar-Apr;96(2):119-25. Italian. Erratum in: Med Lav. 2005 Sep-Oct;96(5):418.	irrelevant
/pubmed/16001243	Ann Hematol. 2005 Oct;84(11):748-54. Epub 2005 Jul 7.	irrelevant
/pubmed/15998540	Leuk Res. 2006 Jan;30(1):81-9. Epub 2005 Jul 5.	irrelevant
/pubmed/15978943	Leuk Res. 2005 Aug;29(8):923-31. Epub 2005 Feb 26.	irrelevant
/pubmed/15965422	J Am Acad Dermatol. 2005 Jul;53(1):62-6.	irrelevant
/pubmed/15961765	J Clin Oncol. 2005 Jun 20;23(18):4179-91.	irrelevant
/pubmed/15951292	Haematologica. 2005 Jun;90(6):793-801.	irrelevant
/pubmed/15946980	Ann Oncol. 2005 Sep;16(9):1463-8. Epub 2005 Jun 9.	irrelevant
/pubmed/15936073	Leuk Res. 2005 Oct;29(10):1181-90.	irrelevant
/pubmed/15935819	Chem Biol Interact. 2005 May 30;153-154:217-22. Epub 2005 Apr 12. Review.	irrelevant
/pubmed/15935815	Chem Biol Interact. 2005 May 30;153-154:179-85. Epub 2005 Apr 13.	irrelevant
/pubmed/15935811	Chem Biol Interact. 2005 May 30;153-154:147-57. Epub 2005 Apr 7. Review.	irrelevant
/pubmed/15935810	Chem Biol Interact. 2005 May 30;153-154:137-46. Epub 2005 Apr 7. Review.	irrelevant
/pubmed/15935796	Chem Biol Interact. 2005 May 30;153-154:9-21. Epub 2005 Apr 26. Review.	irrelevant
/pubmed/15934493	Oncology (Williston Park). 2005 Apr;19(4 Suppl 2):5-9. Review. No abstract available.	irrelevant
/pubmed/15930421	N Engl J Med. 2005 Jun 2;352(22):2302-13.	irrelevant
/pubmed/15930361	Clin Cancer Res. 2005 Jun 1;11(11):4225-33.	irrelevant
/pubmed/15905306	Ann Oncol. 2005 Aug;16(8):1343-51. Epub 2005 May 19.	irrelevant
/pubmed/15904987	J Biotechnol. 2005 Jul 21;118(1):67-74.	irrelevant
/pubmed/15877726	Br J Haematol. 2005 May;129(4):447. No abstract available.	irrelevant
/pubmed/15867342	Cancer Res. 2005 May 1;65(9):3527-30.	irrelevant
/pubmed/15857847	Ann Oncol. 2005 Jul;16(7):1209-10. Epub 2005 Apr 27. No abstract available.	irrelevant
/pubmed/15857140	J Med Chem. 2005 May 5;48(9):3344-53.	irrelevant
/pubmed/15821754	Br J Pharmacol. 2005 Jun;145(4):545-50.	irrelevant
/pubmed/15816557	Anticancer Res. 2005 Jan-Feb;25(1A):343-6.	irrelevant
/pubmed/15809187	Drug Discov Today. 2005 Apr 1;10(7):453-4. No abstract available.	irrelevant
/pubmed/15802533	Blood. 2005 Jul 15;106(2):690-7. Epub 2005 Mar 31.	irrelevant
/pubmed/15800030	Toxicol Sci. 2005 Jul;86(1):92-100. Epub 2005 Mar 30.	irrelevant
/pubmed/15781211	Mutat Res. 2005 Apr 4;582(1-2):61-70.	irrelevant
/pubmed/15778998	J Cell Biochem. 2005 May 15;95(2):339-51.	irrelevant
/pubmed/15777845	Biochim Biophys Acta. 2005 Mar 22;1743(1-2):101-14.	irrelevant
/pubmed/15773586	Orv Hetil. 2005 Jan 30;146(5):195-202. Review. Hungarian.	irrelevant
/pubmed/15753460	J Clin Oncol. 2005 Apr 1;23(10):2208-14. Epub 2005 Mar 7.	irrelevant
/pubmed/15748491	Zhonghua Lao Dong Wei Sheng Zhi Ye Bing Za Zhi. 2004 Dec;22(6):468. Chinese. No abstract available.	irrelevant
/pubmed/15711571	Bone Marrow Transplant. 2005 Apr;35(7):653-61.	irrelevant
/pubmed/15685837	Oncology (Williston Park). 2004 Dec;18(14 Suppl 14):56-8.	irrelevant
/pubmed/15677719	Proc Natl Acad Sci U S A. 2005 Feb 8;102(6):1992-7. Epub 2005 Jan 27. Erratum in: Proc Natl Acad Sci U S A. 2005 Apr 12;102(15):5635.	irrelevant
/pubmed/15667625	Pediatr Transplant. 2005 Feb;9(1):122-6.	irrelevant
/pubmed/15662717	Environ Mol Mutagen. 2005 May;45(4):388-96.	irrelevant
/pubmed/15661213	Gynecol Oncol. 2005 Feb;96(2):307-13.	irrelevant
/pubmed/15659873	Indian J Cancer. 2004 Oct-Dec;41(4):178-80.	irrelevant
/pubmed/15656036	J Assoc Physicians India. 2004 May;52:423-5.	irrelevant
/pubmed/15651367	Nihon Ronen Igakkai Zasshi. 2004 Nov;41(6):594-7. Review. Japanese.	irrelevant
/pubmed/15630911	Clin Nephrol. 2004 Dec;62(6):477-81. No abstract available.	irrelevant
/pubmed/15627215	J Cancer Res Clin Oncol. 2005 Apr;131(4):255-60. Epub 2004 Dec 31.	irrelevant
/pubmed/15626743	Blood. 2005 Apr 15;105(8):3058-65. Epub 2004 Dec 30.	irrelevant
/pubmed/15621104	Transplant Proc. 2004 Nov;36(9):2618-9.	irrelevant
/pubmed/15611507	J Clin Oncol. 2004 Dec 15;22(24):4926-33.	irrelevant
/pubmed/15580282	Bone Marrow Transplant. 2005 Feb;35(3):247-52.	irrelevant
/pubmed/15577592	Nucl Med Commun. 2004 Nov;25(11):1125-30.	irrelevant
/pubmed/15571803	Cancer Genet Cytogenet. 2004 Dec;155(2):154-5. No abstract available.	irrelevant
/pubmed/15570291	Hematol J. 2004;5(6):496-9.	irrelevant
/pubmed/15556566	Anal Biochem. 2004 Dec 15;335(2):267-78.	irrelevant
/pubmed/15534638	Tidsskr Nor Laegeforen. 2004 Oct 21;124(20):2627-9. Review. Norwegian.	irrelevant
/pubmed/15534356	J Clin Oncol. 2005 Jan 20;23(3):482-93. Epub 2004 Nov 8.	irrelevant
/pubmed/15529587	Rom J Intern Med. 2003;41(1):67-73. No abstract available.	irrelevant
/pubmed/15527805	FEBS Lett. 2004 Nov 5;577(1-2):309-13.	irrelevant
/pubmed/15526527	Rom J Intern Med. 2003;41(4):447-55.	irrelevant
/pubmed/15523661	Birth Defects Res A Clin Mol Teratol. 2004 Nov;70(11):870-9.	irrelevant
/pubmed/15491733	Urology. 2004 Oct;64(4):807-9. Review.	irrelevant
/pubmed/15491730	Urology. 2004 Oct;64(4):807-9.	irrelevant
/pubmed/15490977	Oncol Res. 2004;14(9):455-68.	irrelevant
/pubmed/15489879	Bone Marrow Transplant. 2004 Dec;34(12):1083-8.	irrelevant
/pubmed/15485779	Di Yi Jun Yi Da Xue Xue Bao. 2004 Oct;24(10):1117-9. Chinese.	irrelevant
/pubmed/15481055	Cancer. 2004 Dec 15;101(12):2788-801.	irrelevant
/pubmed/15475568	Mol Cell Proteomics. 2004 Dec;3(12):1181-93. Epub 2004 Oct 8.	irrelevant
/pubmed/15458514	Eur J Haematol. 2004 Nov;73(5):351-8.	irrelevant
/pubmed/15456746	J Biol Chem. 2004 Dec 17;279(51):53458-64. Epub 2004 Sep 28.	irrelevant
/pubmed/15448664	Hematol J. 2004;5(5):384-94.	irrelevant
/pubmed/15389439	Biol Blood Marrow Transplant. 2004 Oct;10(10):726-7. No abstract available.	irrelevant
/pubmed/15370246	Leuk Lymphoma. 2004 Oct;45(10):2017-27.	irrelevant
/pubmed/15364113	FEMS Immunol Med Microbiol. 2004 Oct 1;42(2):261-6.	irrelevant
/pubmed/15359988	Leuk Lymphoma. 2004 Jun;45(6):1103-9. Review.	irrelevant
/pubmed/15347314	Eur J Haematol. 2004 Oct;73(4):269-79.	irrelevant
/pubmed/15339678	Haematologica. 2004 Aug;89(8):950-6.	irrelevant
/pubmed/15329922	Cancer. 2004 Sep 1;101(5):1100-1; author reply 1101. No abstract available.	irrelevant
/pubmed/15325320	Clin Occup Environ Med. 2004 Aug;4(3):529-55, vii. Review.	irrelevant
/pubmed/15322946	Clin Rheumatol. 2005 Aug;24(4):439-41. Epub 2004 Aug 19.	irrelevant
/pubmed/15292711	Invest New Drugs. 2004 Nov;22(4):411-20.	irrelevant
/pubmed/15291353	Leuk Lymphoma. 2004 May;45(5):945-50.	irrelevant
/pubmed/15287952	Br J Haematol. 2004 Aug;126(4):574-82.	irrelevant
/pubmed/15282670	Am J Hematol. 2004 Aug;76(4):364-7.	irrelevant
/pubmed/15282300	Mol Cell Biol. 2004 Aug;24(16):6993-7002.	irrelevant
/pubmed/15273668	Exp Oncol. 2004 Jun;26(2):156-7.	irrelevant
/pubmed/15257944	Haematologica. 2004 Jul;89(7):870-1.	irrelevant
/pubmed/15255626	Indian J Physiol Pharmacol. 2003 Apr;47(2):207-11.	irrelevant
/pubmed/15254064	J Clin Oncol. 2004 Jul 15;22(14):2964-6. No abstract available.	irrelevant
/pubmed/15245506	Eur J Haematol. 2004 Aug;73(2):85-92.	irrelevant
/pubmed/15237754	Nihon Ronen Igakkai Zasshi. 2004 May;41(3):334-8. Japanese.	irrelevant
/pubmed/15234571	Leuk Res. 2004 Sep;28(9):941-6.	irrelevant
/pubmed/15223265	Ecotoxicol Environ Saf. 2004 Jul;58(3):396-404. Erratum in: Ecotoxicol Environ Saf. 2005 Mar;60(3):350.	irrelevant
/pubmed/15219005	Eur Respir J. 2004 Jun;23(6):901-5.	irrelevant
/pubmed/15217956	Clin Cancer Res. 2004 Jun 15;10(12 Pt 1):4185-91.	irrelevant
/pubmed/15211611	J Appl Toxicol. 2004 May-Jun;24(3):183-8.	irrelevant
/pubmed/15206110	Met Ions Biol Syst. 2004;42:425-62. Review.	irrelevant
/pubmed/15193449	Cancer Genet Cytogenet. 2004 Jul 1;152(1):84-7.	irrelevant
/pubmed/15192328	Apoptosis. 2004 Jul;9(4):457-65.	irrelevant
/pubmed/15190519	Semin Hematol. 2004 Apr;41(2 Suppl 3):18-22. Review.	irrelevant
/pubmed/15183480	Int J Radiat Oncol Biol Phys. 2004 Jul 1;59(3):765-81.	irrelevant
/pubmed/15178574	Blood. 2004 Sep 15;104(6):1624-30. Epub 2004 Jun 3.	irrelevant
/pubmed/15164977	Mutat Res. 2004 Mar;566(2):99-130. Review.	irrelevant
/pubmed/15147373	Br J Haematol. 2004 Jun;125(5):584-9.	irrelevant
/pubmed/15141365	Environ Mol Mutagen. 2004;43(4):258-64.	irrelevant
/pubmed/15129224	Leukemia. 2004 Jul;18(7):1296-304.	irrelevant
/pubmed/15126314	Blood. 2005 Apr 15;105(8):3035-41. Epub 2004 May 4.	irrelevant
/pubmed/15122310	Bone Marrow Transplant. 2004 Jun;33(12):1191-9.	irrelevant
/pubmed/15120971	Mutat Res. 2004 May 18;549(1-2):195-212.	irrelevant
/pubmed/15117547	J Med Food. 2004 Spring;7(1):13-8.	irrelevant
/pubmed/15111930	Biol Blood Marrow Transplant. 2004 May;10(5):310-9.	irrelevant
/pubmed/15103937	Rinsho Ketsueki. 2004 Mar;45(3):228-32. Review. Japanese.	irrelevant
/pubmed/15094745	Bone Marrow Transplant. 2004 Jun;33(12):1201-8.	irrelevant
/pubmed/15085241	Bull Exp Biol Med. 2004 Jan;137(1):37-9.	irrelevant
/pubmed/15077135	Bone Marrow Transplant. 2004 Jun;33(11):1107-14.	irrelevant
/pubmed/15072611	Clin Lymphoma. 2004 Mar;4(4):215-6. No abstract available.	irrelevant
/pubmed/15064696	Bone Marrow Transplant. 2004 Jun;33(11):1123-9.	irrelevant
/pubmed/15064685	Bone Marrow Transplant. 2004 Apr;33(8):789-92.	irrelevant
/pubmed/15055307	IARC Sci Publ. 2004;(157):373-92. Review.	irrelevant
/pubmed/15051775	J Clin Oncol. 2004 Apr 1;22(7):1268-75.	irrelevant
/pubmed/15044254	Blood. 2004 Jul 15;104(2):561-4. Epub 2004 Mar 25.	irrelevant
/pubmed/15042668	Cancer. 2004 Apr 1;100(7):1358-64.	irrelevant
/pubmed/15033699	Ann N Y Acad Sci. 2003 Dec;1010:86-9.	irrelevant
/pubmed/15024607	Ann Hematol. 2004 Jun;83(6):356-63. Epub 2004 Mar 16.	irrelevant
/pubmed/15022284	Cancer. 2004 Mar 15;100(6):1179-85.	irrelevant
/pubmed/14769131	Biochem J. 2004 May 15;380(Pt 1):219-30.	irrelevant
/pubmed/14767498	Bone Marrow Transplant. 2004 Apr;33(8):781-7.	irrelevant
/pubmed/14759131	J Agric Food Chem. 2004 Feb 11;52(3):451-5.	irrelevant
/pubmed/14754615	Haematologica. 2004 Jan;89(1):107-8. No abstract available.	irrelevant
/pubmed/14752625	Support Care Cancer. 2004 Apr;12(4):227-33. Epub 2004 Jan 30.	irrelevant
/pubmed/14738148	Leuk Lymphoma. 2003 Nov;44(11):1947-50.	irrelevant
/pubmed/14718178	J Toxicol Environ Health A. 2004 Mar 12;67(5):421-30.	irrelevant
/pubmed/14695629	Am J Hematol. 2004 Jan;75(1):22-33.	irrelevant
/pubmed/14689873	Rinsho Ketsueki. 2003 Nov;44(11):1090-4. Japanese.	irrelevant
/pubmed/14688017	Carcinogenesis. 2004 May;25(5):749-55. Epub 2003 Dec 19.	irrelevant
/pubmed/14673790	Proteomics. 2003 Dec;3(12):2402-11.	irrelevant
/pubmed/14671645	Leukemia. 2004 Feb;18(2):309-15.	irrelevant
/pubmed/14662323	Exp Hematol. 2003 Dec;31(12):1182-6. Review.	irrelevant
/pubmed/14647269	Bone Marrow Transplant. 2003 Dec;32(12):1153-7. Review.	irrelevant
/pubmed/14632775	Br J Haematol. 2003 Dec;123(5):842-9.	irrelevant
/pubmed/14630030	Biochem Biophys Res Commun. 2003 Dec 5;312(1):131-7.	irrelevant
/pubmed/14627344	Dig Dis Sci. 2003 Oct;48(10):1979-83. No abstract available.	irrelevant
/pubmed/14584273	Gan To Kagaku Ryoho. 2003 Oct;30(10):1416-21. Review. Japanese.	irrelevant
/pubmed/14582218	Med Health R I. 2003 Aug;86(8):240-2. Review.	irrelevant
/pubmed/14576732	Leukemia. 2003 Nov;17(11):2220-4.	irrelevant
/pubmed/14568987	J Clin Oncol. 2003 Nov 15;21(22):4083-91. Epub 2003 Oct 20.	irrelevant
/pubmed/14565665	Leuk Lymphoma. 2003 Sep;44(9):1603-7.	irrelevant
/pubmed/14565657	Leuk Lymphoma. 2003 Sep;44(9):1541-3. Review.	irrelevant
/pubmed/14565653	Leuk Lymphoma. 2003 Sep;44(9):1515-21.	irrelevant
/pubmed/14565652	Leuk Lymphoma. 2003 Sep;44(9):1509-13.	irrelevant
/pubmed/14561990	Bone Marrow Transplant. 2003 Nov;32(9):897-901.	irrelevant
/pubmed/14560922	Arch Pharm Res. 2003 Sep;26(9):731-4.	irrelevant
/pubmed/14551133	Blood. 2004 Jun 15;103(12):4396-407. Epub 2003 Oct 9.	irrelevant
/pubmed/14534875	Cancer. 2003 Oct 15;98(8):1603-10.	irrelevant
/pubmed/14530872	Ann Hematol. 2003 Nov;82(11):677-83. Epub 2003 Oct 3.	irrelevant
/pubmed/14515215	Sheng Wu Hua Xue Yu Sheng Wu Wu Li Xue Bao (Shanghai). 2003 Oct;35(10):947-51.	irrelevant
/pubmed/14499708	Adv Drug Deliv Rev. 2003 Sep 26;55(10):1293-302. Review.	irrelevant
/pubmed/12956758	Br J Haematol. 2003 Sep;122(6):892-9.	irrelevant
/pubmed/12949889	Am J Hematol. 2003 Sep;74(1):46-51.	irrelevant
/pubmed/12937849	Neoplasma. 2003;50(3):172-5.	irrelevant
/pubmed/12920822	Beijing Da Xue Xue Bao Yi Xue Ban. 2003 Apr 18;35(2):115-8. Chinese.	irrelevant
/pubmed/12919432	Transfusion. 2003 Sep;43(9):1285-95.	irrelevant
/pubmed/12915595	J Clin Oncol. 2003 Aug 15;21(16):3066-71.	irrelevant
/pubmed/12899716	Br J Haematol. 2003 Aug;122(4):607-16.	irrelevant
/pubmed/12884818	Rinsho Ketsueki. 2003 Jun;44(6):391-5. Japanese.	irrelevant
/pubmed/12879438	Am J Hematol. 2003 Aug;73(4):295-6. No abstract available.	irrelevant
/pubmed/12874791	Genes Chromosomes Cancer. 2003 Sep;38(1):102-5.	irrelevant
/pubmed/12869958	Biol Blood Marrow Transplant. 2003 Jul;9(7):443-52.	irrelevant
/pubmed/12854902	Leuk Lymphoma. 2003 Jun;44(6):1001-9.	irrelevant
/pubmed/12854895	Leuk Lymphoma. 2003 Jun;44(6):967-71.	irrelevant
/pubmed/12851703	Int J Oncol. 2003 Aug;23(2):509-17.	irrelevant
/pubmed/12840088	N Engl J Med. 2003 Jul 3;349(1):17-26.	irrelevant
/pubmed/12815207	Chemotherapy. 2003 Jun;49(3):138-45.	irrelevant
/pubmed/12808911	Nihon Naika Gakkai Zasshi. 2003 May 10;92(5):865-7. Japanese. No abstract available.	irrelevant
/pubmed/12805654	Toxicol Sci. 2003 Sep;75(1):47-56. Epub 2003 Jun 12.	irrelevant
/pubmed/12792926	Hum Pathol. 2003 May;34(5):504-8.	irrelevant
/pubmed/12784336	Cancer. 2003 Jun 15;97(12):3010-6.	irrelevant
/pubmed/12775237	Chin Med J (Engl). 2003 Feb;116(2):231-4.	irrelevant
/pubmed/12774065	Bone Marrow Transplant. 2003 Jun;31(11):1071-2. No abstract available.	irrelevant
/pubmed/12769340	Leuk Lymphoma. 2003 Apr;44(4):635-44.	irrelevant
/pubmed/12767087	Cancer. 2003 Jun 1;97(11):2748-59.	irrelevant
/pubmed/12752636	Breast J. 2003 May-Jun;9(3):241-5. Review.	irrelevant
/pubmed/12751389	J Toxicol Environ Health A. 2003 Apr 11;66(7):581-97. Review.	irrelevant
/pubmed/12749849	Exp Cell Res. 2003 Jun 10;286(2):199-208.	irrelevant
/pubmed/12745576	Cytotherapy. 2003;5(2):139-46.	irrelevant
/pubmed/12722343	Rinsho Ketsueki. 2003 Mar;44(3):168-73. Japanese.	irrelevant
/pubmed/12716370	Br J Haematol. 2003 May;121(3):469-72.	irrelevant
/pubmed/12707319	J Immunol. 2003 May 1;170(9):4441-9.	irrelevant
/pubmed/12704006	Ai Zheng. 2003 Apr;22(4):441-4. Review. Chinese.	irrelevant
/pubmed/12702521	Ann Oncol. 2003 May;14(5):693-8.	irrelevant
/pubmed/12697870	J Clin Oncol. 2003 Apr 15;21(8):1480-4.	irrelevant
/pubmed/12692521	Hematol J. 2003;4(1):54-6.	irrelevant
/pubmed/12692520	Hematol J. 2003;4(1):47-53.	irrelevant
/pubmed/12692102	Cancer Epidemiol Biomarkers Prev. 2003 Apr;12(4):289-94.	irrelevant
/pubmed/12690924	Ital Heart J. 2003 Jan;4(1):60-3.	irrelevant
/pubmed/12688332	Leuk Lymphoma. 2003 Mar;44(3):549-51. Review.	irrelevant
/pubmed/12688328	Leuk Lymphoma. 2003 Mar;44(3):535-8.	irrelevant
/pubmed/12680248	Anticancer Res. 2003 Jan-Feb;23(1A):453-8.	irrelevant
/pubmed/12663705	J Clin Oncol. 2003 Apr 1;21(7):1195-204.	irrelevant
/pubmed/12659721	Food Chem Toxicol. 2003 May;41(5):679-88.	irrelevant
/pubmed/12652469	Biol Blood Marrow Transplant. 2003 Mar;9(3):183-8.	irrelevant
/pubmed/12651262	Haematologica. 2003 Mar;88(3):256-9.	irrelevant
/pubmed/12651206	Eur J Cancer. 2003 Apr;39(6):801-7.	irrelevant
/pubmed/12650676	Toxicol In Vitro. 2003 Apr;17(2):221-8.	irrelevant
/pubmed/12627852	Int J Hematol. 2003 Feb;77(2):164-70.	irrelevant
/pubmed/12623421	Hematology. 2003 Feb;8(1):7-10.	irrelevant
/pubmed/12621494	Bone Marrow Transplant. 2003 Jan;31(2):121-8.	irrelevant
/pubmed/12615705	Cancer Res. 2003 Mar 1;63(5):929-35.	irrelevant
/pubmed/12599231	Cancer. 2003 Mar 1;97(5):1242-7.	irrelevant
/pubmed/12595317	Blood. 2003 Jul 1;102(1):31-5. Epub 2003 Feb 20.	irrelevant
/pubmed/12586796	J Clin Oncol. 2003 Feb 15;21(4):607-14.	irrelevant
/pubmed/12581903	Cancer Genet Cytogenet. 2003 Feb;141(1):79-82. Review.	irrelevant
/pubmed/12563346	Natl Toxicol Program Tech Rep Ser. 2001 May;495:7-273.	irrelevant
/pubmed/12561997	Indian J Pathol Microbiol. 2001 Jan;44(1):53-4.	irrelevant
/pubmed/12554527	Pediatr Hematol Oncol. 2003 Mar;20(2):157-60. No abstract available.	irrelevant
/pubmed/12553065	Anticancer Res. 2002 Nov-Dec;22(6C):4243-7.	irrelevant
/pubmed/12536243	Eur J Nucl Med Mol Imaging. 2003 Apr;30(4):502-9. Epub 2003 Jan 21.	irrelevant
/pubmed/12534038	Tunis Med. 2002 May;80(5):296-8. French.	irrelevant
/pubmed/12531481	Biochim Biophys Acta. 2003 Jan 27;1625(2):207-13.	irrelevant
/pubmed/12530158	Radiats Biol Radioecol. 2002 Nov-Dec;42(6):715-9. Russian.	irrelevant
/pubmed/12526924	Leuk Res. 2003 Feb;27(2):183-91.	irrelevant
/pubmed/12525522	J Clin Oncol. 2003 Jan 15;21(2):298-305.	irrelevant
/pubmed/12515727	Blood. 2003 Apr 15;101(8):3188-97. Epub 2002 Dec 19.	irrelevant
/pubmed/12513810	Zhongguo Shi Yan Xue Ye Xue Za Zhi. 2002 Apr;10(2):112-4. Chinese.	irrelevant
/pubmed/12513783	Zhongguo Shi Yan Xue Ye Xue Za Zhi. 2002 Jun;10(3):191-4. Chinese.	irrelevant
/pubmed/12506163	J Clin Oncol. 2003 Jan 1;21(1):5-15.	irrelevant
/pubmed/12500113	Alcohol Clin Exp Res. 2002 Dec;26(12):1880-6.	irrelevant
/pubmed/12491038	Arch Toxicol. 2003 Jan;77(1):30-6. Epub 2002 Oct 22.	irrelevant
/pubmed/12487326	Phytomedicine. 2002 Oct;9(7):625-31.	irrelevant
/pubmed/12487104	Cancer Treat Res. 2002;112:211-35. Review. No abstract available.	irrelevant
/pubmed/12480705	Blood. 2003 Apr 15;101(8):3274-80. Epub 2002 Dec 12.	irrelevant
/pubmed/12479853	Leuk Res. 2003 Jan;27(1):57-64.	irrelevant
/pubmed/12476294	Bone Marrow Transplant. 2002 Dec;30(12):975-8.	irrelevant
/pubmed/12476293	Bone Marrow Transplant. 2002 Dec;30(12):971-3.	irrelevant
/pubmed/12472596	Br J Haematol. 2002 Dec;119(4):1115-24.	irrelevant
/pubmed/12468438	Blood. 2003 Apr 1;101(7):2770-4. Epub 2002 Dec 5.	irrelevant
/pubmed/12467305	Int J Clin Pharmacol Ther. 2002 Aug;40(8):368-75.	irrelevant
/pubmed/12463480	Biol Blood Marrow Transplant. 2002;8(11):608-18.	irrelevant
/pubmed/12446462	Blood. 2003 Apr 1;101(7):2575-83. Epub 2002 Nov 21.	irrelevant
/pubmed/12445735	J Immunol Methods. 2002 Dec 20;271(1-2):113-23.	irrelevant
/pubmed/12412738	Haematologia (Budap). 2002;32(2):169-73.	irrelevant
/pubmed/12397547	Dtsch Med Wochenschr. 2002 Oct 18;127(42):2186-92. German.	irrelevant
/pubmed/12385095	Nihon Hinyokika Gakkai Zasshi. 2002 Sep;93(6):702-6. Review. Japanese.	irrelevant
/pubmed/12384420	Blood. 2002 Nov 1;100(9):3221-8.	irrelevant
/pubmed/12384406	Blood. 2002 Nov 1;100(9):3108-14.	irrelevant
/pubmed/12374656	Ann Surg Oncol. 2002 Oct;9(8):738-44. No abstract available.	irrelevant
/pubmed/12374453	Biol Blood Marrow Transplant. 2002;8(9):486-92.	irrelevant
/pubmed/12374452	Biol Blood Marrow Transplant. 2002;8(9):477-85.	irrelevant
/pubmed/12270063	Eur J Haematol. 2002 Jul;69(1):54-7.	irrelevant
/pubmed/12228208	J Clin Oncol. 2002 Sep 15;20(18):3878-84.	irrelevant
/pubmed/12221672	Am J Hematol. 2002 Sep;71(1):37-40.	irrelevant
/pubmed/12202664	J Clin Oncol. 2002 Sep 1;20(17):3637-43.	irrelevant
/pubmed/12200686	Leukemia. 2002 Sep;16(9):1713-24.	irrelevant
/pubmed/12200680	Leukemia. 2002 Sep;16(9):1673-9.	irrelevant
/pubmed/12185505	Ann Hematol. 2002 Jul;81(7):368-73. Epub 2002 Jun 21.	irrelevant
/pubmed/12172056	J Korean Med Sci. 2002 Aug;17(4):555-9.	irrelevant
/pubmed/12167460	Eur J Pharmacol. 2002 Aug 9;449(3):197-205.	irrelevant
/pubmed/12152995	Leuk Lymphoma. 2002 Jun;43(6):1267-71.	irrelevant
/pubmed/12138643	Orv Hetil. 2002 Jun 16;143(24):1459-65. Review. Hungarian.	irrelevant
/pubmed/12133456	Zhonghua Xue Ye Xue Za Zhi. 2002 Apr;23(4):194-7. Chinese.	irrelevant
/pubmed/12130482	Blood. 2002 Aug 1;100(3):755-60.	irrelevant
/pubmed/12124839	Cancer. 2002 Jul 15;95(2):389-96. Review.	irrelevant
/pubmed/12114423	Clin Cancer Res. 2002 Jul;8(7):2217-24.	irrelevant
/pubmed/12113771	Mutat Res. 2002 Jul 25;518(2):205-13.	irrelevant
/pubmed/12105772	Bone Marrow Transplant. 2002 Jul;30(1):15-22.	irrelevant
/pubmed/12100147	Br J Haematol. 2002 Jul;118(1):189-94.	irrelevant
/pubmed/12096491	Rinsho Ketsueki. 2002 May;43(5):378-83. Japanese.	irrelevant
/pubmed/12095149	Int J Hematol. 2002 Jun;75(5):493-8.	irrelevant
/pubmed/12094249	Leukemia. 2002 Jul;16(7):1259-66.	irrelevant
/pubmed/12083944	Am J Pharmacogenomics. 2002;2(2):79-92. Review.	irrelevant
/pubmed/12083797	Exp Cell Res. 2002 Jul 15;277(2):152-60.	irrelevant
/pubmed/12080951	Cutis. 2002 Apr;69(4):301-4.	irrelevant
/pubmed/12078901	Ann Oncol. 2002;13 Suppl 1:40-3.	irrelevant
/pubmed/12072085	Br J Dermatol. 2002 Jun;146(6):1087-90.	irrelevant
/pubmed/12060122	Br J Haematol. 2002 Jun;117(4):869-74. Erratum in: Br J Haematol. 2003 Oct;123(1):186.	irrelevant
/pubmed/12038668	J Assoc Physicians India. 2002 Feb;50:281-2. No abstract available.	irrelevant
/pubmed/12036909	Cancer Res. 2002 Jun 1;62(11):3030-6.	irrelevant
/pubmed/12031925	Haematologica. 2002 Jun;87(6):659-61. No abstract available.	irrelevant
/pubmed/12031797	Biochim Biophys Acta. 2002 May 8;1589(3):305-10.	irrelevant
/pubmed/12029443	J Cancer Res Clin Oncol. 2002 May;128(5):271-8.	irrelevant
/pubmed/12016958	Shi Yan Sheng Wu Xue Bao. 1998 Dec;31(4):353-68. Chinese.	irrelevant
/pubmed/12008081	Leuk Res. 2002 Jul;26(7):643-9.	irrelevant
/pubmed/12003756	Environ Health Perspect. 2002 May;110(5):519-21.	irrelevant
/pubmed/11960336	Leukemia. 2002 Apr;16(4):581-6.	irrelevant
/pubmed/11926521	Z Naturforsch C. 2002 Jan-Feb;57(1-2):100-8.	irrelevant
/pubmed/11920506	Cancer. 2002 Mar 1;94(5):1492-9.	irrelevant
/pubmed/11920217	Hematol J. 2000;1(6):374-81.	irrelevant
/pubmed/11920202	Hematol J. 2000;1(4):274-81.	irrelevant
/pubmed/11920195	Hematol J. 2000;1(4):226-34.	irrelevant
/pubmed/11900213	Cancer. 2002 Jan 15;94(2):285-91.	irrelevant
/pubmed/11889425	Transplantation. 2002 Feb 27;73(4):541-3.	irrelevant
/pubmed/11882782	Genet Med. 2002 Mar-Apr;4(2):62-70. Review.	irrelevant
/pubmed/11881432	Nefrologia. 2001;21(6):601-5. Spanish.	irrelevant
/pubmed/11877048	Zhonghua Xue Ye Xue Za Zhi. 2001 Jan;22(1):30-3. Chinese.	irrelevant
/pubmed/11877010	Zhonghua Xue Ye Xue Za Zhi. 2000 Aug;21(8):403-5. Chinese.	irrelevant
/pubmed/11861382	Cancer Res. 2002 Feb 15;62(4):1057-62.	irrelevant
/pubmed/11853934	J Control Release. 2002 Feb 19;79(1-3):229-42.	irrelevant
/pubmed/11849215	Br J Haematol. 2002 Mar;116(3):587-94.	irrelevant
/pubmed/11843830	Br J Haematol. 2001 Dec;115(4):935-44.	irrelevant
/pubmed/11843294	Int J Hematol. 2002 Jan;75(1):67-71. Review.	irrelevant
/pubmed/11843282	Int J Hematol. 2002 Jan;75(1):107-8. No abstract available.	irrelevant
/pubmed/11841384	Br J Dermatol. 2002 Jan;146(1):148-53.	irrelevant
/pubmed/11840290	Leukemia. 2002 Feb;16(2):233-43.	irrelevant
/pubmed/11838417	Ugeskr Laeger. 2002 Jan 21;164(4):476-9. Review. Danish.	irrelevant
/pubmed/11836178	Haematologica. 2002 Feb;87(2):EIM04. No abstract available.	irrelevant
/pubmed/11807638	Ann Hematol. 2002 Jan;81(1):55-6. Epub 2001 Dec 11.	irrelevant
/pubmed/11801753	Am J Clin Oncol. 2001 Dec;24(6):556-61.	irrelevant
/pubmed/11801458	Haematologica. 2002 Jan;87(1):3-6. No abstract available.	irrelevant
/pubmed/11800053	Int J Toxicol. 2001;20 Suppl 4:61-94. Review.	irrelevant
/pubmed/11798504	J Hematother Stem Cell Res. 2001 Dec;10(6):777-85.	irrelevant
/pubmed/11781652	Bone Marrow Transplant. 2001 Nov;28(9):895-7.	irrelevant
/pubmed/11781257	Blood. 2002 Jan 15;99(2):698-701.	irrelevant
/pubmed/11755468	Leuk Res. 2002 Feb;26(2):179-90.	irrelevant
/pubmed/11752230	Mutagenesis. 2002 Jan;17(1):25-30.	irrelevant
/pubmed/11751485	Clin Cancer Res. 2001 Dec;7(12):3934-41.	irrelevant
/pubmed/11740487	Oral Surg Oral Med Oral Pathol Oral Radiol Endod. 2001 Dec;92(6):689-93.	irrelevant
/pubmed/11739162	Blood. 2001 Dec 15;98(13):3595-9.	irrelevant
/pubmed/11736936	Br J Haematol. 2001 Dec;115(3):563-8.	irrelevant
/pubmed/11722410	Br J Haematol. 2001 Oct;115(1):58-62.	irrelevant
/pubmed/11718959	Toxicology. 2001 Dec 28;169(3):187-94.	irrelevant
/pubmed/11704794	Bone Marrow Transplant. 2001 Oct;28(7):699-704.	irrelevant
/pubmed/11704787	Bone Marrow Transplant. 2001 Oct;28(7):649-56.	irrelevant
/pubmed/11701230	Toxicol Lett. 2001 Dec 15;125(1-3):117-23.	irrelevant
/pubmed/11700036	Biochem Biophys Res Commun. 2001 Nov 16;288(5):1182-7.	irrelevant
/pubmed/11698058	Eur J Pharmacol. 2001 Oct 26;430(1):19-23.	irrelevant
/pubmed/11607768	Bone Marrow Transplant. 2001 Sep;28(6):557-62.	irrelevant
/pubmed/11600602	J Clin Oncol. 2001 Oct 15;19(20):4014-22. Review.	irrelevant
/pubmed/11596013	Cancer. 2001 Oct 15;92(8):1999-2015.	irrelevant
/pubmed/11561778	Cancer Chemother Pharmacol. 2001 Aug;48(2):123-33.	irrelevant
/pubmed/11560771	Hum Gene Ther. 2001 Sep 20;12(14):1785-96.	irrelevant
/pubmed/11551022	Bone Marrow Transplant. 2001 Jun;27(11):1125-32.	irrelevant
/pubmed/11545420	Clin Exp Ophthalmol. 2001 Aug;29(4):225-9.	irrelevant
/pubmed/11535501	Blood. 2001 Sep 15;98(6):1708-13.	irrelevant
/pubmed/11534507	Ann Rheum Dis. 2001 Sep;60(9):899-900. No abstract available.	irrelevant
/pubmed/11523412	Ter Arkh. 2001;73(7):6-15. Russian. No abstract available.	irrelevant
/pubmed/11520776	Blood. 2001 Sep 1;98(5):1312-20.	irrelevant
/pubmed/11520775	Blood. 2001 Sep 1;98(5):1302-11.	irrelevant
/pubmed/11498837	Zhonghua Xue Ye Xue Za Zhi. 1999 Jan;20(1):17-20. Chinese.	irrelevant
/pubmed/11494338	Am J Ind Med. 2001 Aug;40(2):117-26. Review.	irrelevant
/pubmed/11468185	Blood. 2001 Aug 1;98(3):830-3.	irrelevant
/pubmed/11464978	Biol Blood Marrow Transplant. 2001;7(6):352-8.	irrelevant
/pubmed/11464889	Med Pediatr Oncol. 2001 Jan;36(1):220-3.	irrelevant
/pubmed/11450158	Przegl Lek. 2001;58(1):51-3. Polish.	irrelevant
/pubmed/11448102	Cell Biol Int. 2001;25(7):629-34.	irrelevant
/pubmed/11446829	Toxicol Appl Pharmacol. 2001 Jul 15;174(2):139-45.	irrelevant
/pubmed/11443646	Am J Hematol. 2001 Aug;67(4):274-5. No abstract available.	irrelevant
/pubmed/11443634	Am J Hematol. 2001 Aug;67(4):227-33.	irrelevant
/pubmed/11431899	Nihon Ronen Igakkai Zasshi. 2001 May;38(3):405-8. Japanese.	irrelevant
/pubmed/11427526	J Biol Chem. 2001 Aug 24;276(34):31752-9. Epub 2001 Jun 26.	irrelevant
/pubmed/11426572	Leuk Lymphoma. 2001 Jan;40(3-4):447-8. No abstract available.	irrelevant
/pubmed/11426523	Leuk Lymphoma. 2001 Feb;40(5-6):499-509.	irrelevant
/pubmed/11424004	Hematol J. 2001;2(2):117-26.	irrelevant
/pubmed/11418676	J Immunol. 2001 Jul 1;167(1):399-406.	irrelevant
/pubmed/11417474	Leukemia. 2001 Jun;15(6):898-902.	irrelevant
/pubmed/11416141	Mol Cell Biol. 2001 Jul;21(14):4636-46.	irrelevant
/pubmed/11405442	Crit Rev Toxicol. 2001 May;31(3):285-311. Review.	irrelevant
/pubmed/11404382	J Leukoc Biol. 2001 Jun;69(6):959-62.	irrelevant
/pubmed/11408507	J Clin Oncol. 2001 Jun 15;19(12):3103-10.	irrelevant
/pubmed/11380402	Br J Haematol. 2001 May;113(2):375-82.	irrelevant
/pubmed/11401205	Tumori. 2001 Mar-Apr;87(2):101-3.	irrelevant
/pubmed/11392326	Blood. 2001 Jun 1;97(11):3669-71. No abstract available.	irrelevant
/pubmed/11391599	Cancer. 2001 Jun 1;91(11):2175-80.	irrelevant
/pubmed/11389706	Clin Transplant. 2001 Jun;15(3):167-72.	irrelevant
/pubmed/11378543	Leuk Lymphoma. 2001 Apr;41(3-4):309-19.	irrelevant
/pubmed/11378542	Leuk Lymphoma. 2001 Apr;41(3-4):297-307.	irrelevant
/pubmed/11369649	Blood. 2001 Jun 1;97(11):3544-51.	irrelevant
/pubmed/11358989	J Leukoc Biol. 2001 May;69(5):794-802.	irrelevant
/pubmed/11356983	Pharmacol Rev. 2001 Jun;53(2):177-208. Review.	irrelevant
/pubmed/11355356	Biotechniques. 2001 May;30(5):954-6, 960. No abstract available.	irrelevant
/pubmed/11342778	Am J Surg Pathol. 2001 May;25(5):652-6.	irrelevant
/pubmed/11328295	Br J Haematol. 2001 Apr;113(1):153-60.	irrelevant
/pubmed/11317336	Environ Mol Mutagen. 2001;37(3):185-94.	irrelevant
/pubmed/11315002	Biometrics. 1999 Sep;55(3):746-53.	irrelevant
/pubmed/11313663	Bone Marrow Transplant. 2001 Feb;27(4):349-54.	irrelevant
/pubmed/11309246	Br J Pharmacol. 2001 Apr;132(8):1743-54.	irrelevant
/pubmed/11304765	J Clin Oncol. 2001 Apr 15;19(8):2134-41.	irrelevant
/pubmed/11290606	Blood. 2001 Apr 15;97(8):2420-6.	irrelevant
/pubmed/11287306	Mutat Res. 2001 Apr 5;491(1-2):127-38.	irrelevant
/pubmed/11280924	Rinsho Ketsueki. 2001 Feb;42(2):99-103. Review. Japanese.	irrelevant
/pubmed/11273227	AIDS. 2001 Feb 16;15(3):421-3. No abstract available.	irrelevant
/pubmed/11262197	Exp Cell Res. 2001 Apr 1;264(2):408-17.	irrelevant
/pubmed/11253603	Hematol Oncol Clin North Am. 2001 Feb;15(1):1-7, v. Review.	irrelevant
/pubmed/11244323	Oncology. 2001;60(2):101-9. Review.	irrelevant
/pubmed/11242627	Ann Acad Med Singapore. 2001 Jan;30(1):55-7.	irrelevant
/pubmed/11237067	Leukemia. 2001 Mar;15(3):430-9.	irrelevant
/pubmed/11197220	Int J Hematol. 2000 Dec;72(4):499-503.	irrelevant
/pubmed/11193900	Ann N Y Acad Sci. 2000;922:247-59. Review.	irrelevant
/pubmed/11187894	Leukemia. 2000 Dec;14(12):2064-9.	irrelevant
/pubmed/11169164	Pharmacol Toxicol. 2001 Feb;88(2):67-74.	irrelevant
/pubmed/11159537	Blood. 2001 Feb 15;97(4):1056-62.	irrelevant
/pubmed/11157478	Blood. 2001 Feb 1;97(3):631-7.	irrelevant
/pubmed/11157009	J Clin Oncol. 2001 Feb 1;19(3):602-11.	irrelevant
/pubmed/10755412	Br J Cancer. 2000 Apr;82(7):1344-7.	irrelevant
/pubmed/10753831	Blood. 2000 Apr 15;95(8):2530-5.	irrelevant
/pubmed/11154994	Acta Haematol. 2000;104(2-3):144-7. No abstract available.	irrelevant
/pubmed/11154216	Blood. 2001 Jan 15;97(2):404-9.	irrelevant
/pubmed/11149726	Bone Marrow Transplant. 2000 Dec;26(11):1165-72.	irrelevant
/pubmed/11147228	Hematol Oncol Clin North Am. 2000 Dec;14(6):1367-79, x. Review.	irrelevant
/pubmed/11141090	J Med Chem. 2001 Jan 4;44(1):74-7.	irrelevant
/pubmed/11134760	Transplant Proc. 2000 Dec;32(8):2678-9. No abstract available.	irrelevant
/pubmed/11127380	Indian J Pathol Microbiol. 1999 Oct;42(4):471-4.	irrelevant
/pubmed/11121390	Am J Physiol Cell Physiol. 2001 Jan;280(1):C183-91.	irrelevant
/pubmed/11108300	Bone Marrow Transplant. 2000 Nov;26(10):1037-43.	irrelevant
/pubmed/11106118	Ann Oncol. 2000 Oct;11(10):1289-94.	irrelevant
/pubmed/11099330	J Clin Oncol. 2000 Dec 1;18(23):3996-7. No abstract available.	irrelevant
/pubmed/11098533	Wien Klin Wochenschr. 2000 Oct 13;112(19):829-34. Review. German.	irrelevant
/pubmed/11086964	J Toxicol Environ Health A. 2000 Nov;61(5-6):529-38. No abstract available.	irrelevant
/pubmed/11086945	J Toxicol Environ Health A. 2000 Nov;61(5-6):391-7. No abstract available.	irrelevant
/pubmed/11086941	J Toxicol Environ Health A. 2000 Nov;61(5-6):373-6. Review. No abstract available.	irrelevant
/pubmed/11080619	Cell Signal. 2000 Oct;12(9-10):667-72.	irrelevant
/pubmed/11071260	Biol Blood Marrow Transplant. 2000;6(5A):548-54.	irrelevant
/pubmed/11070867	Methods Enzymol. 2000;312:135-45. No abstract available.	irrelevant
/pubmed/11069031	Leukemia. 2000 Nov;14(11):1954-9.	irrelevant
/pubmed/11062945	Harefuah. 2000 Sep;139(5-6):174-9, 248, 247. Hebrew.	irrelevant
/pubmed/11059564	Cancer Detect Prev. 2000;24(4):325-42.	irrelevant
/pubmed/11052580	Lancet. 2000 Oct 21;356(9239):1384-91. Erratum in: Lancet 2000 Dec 23-30;356(9248):2196.	irrelevant
/pubmed/11050009	Blood. 2000 Nov 1;96(9):3241-8.	irrelevant
/pubmed/10972864	Pathol Int. 2000 Aug;50(8):649-54.	irrelevant
/pubmed/10969595	Gan To Kagaku Ryoho. 2000 Aug;27(9):1397-402. Japanese.	irrelevant
/pubmed/10966173	Eur J Haematol. 2000 Aug;65(2):123-7.	irrelevant
/pubmed/10945569	Ann Clin Lab Sci. 2000 Jul;30(3):283-8.	irrelevant
/pubmed/10938404	Int J Oncol. 2000 Sep;17(3):597-602.	irrelevant
/pubmed/10933185	Bone Marrow Transplant. 2000 May;25 Suppl 2:S35-8.	irrelevant
/pubmed/10929020	Br J Haematol. 2000 Jun;109(4):716-21.	irrelevant
/pubmed/10926815	Gynecol Oncol. 2000 Aug;78(2):261-2.	irrelevant
/pubmed/10918401	Bone Marrow Transplant. 2000 Jul;26(1):17-22.	irrelevant
/pubmed/10914933	Eur J Haematol. 2000 Jul;65(1):1-7. Review.	irrelevant
/pubmed/10914545	Leukemia. 2000 Jul;14(7):1215-24.	irrelevant
/pubmed/10910948	Carcinogenesis. 2000 Aug;21(8):1485-90.	irrelevant
/pubmed/10910056	Cancer Res. 2000 Jul 1;60(13):3454-60.	irrelevant
/pubmed/10872805	Biochem Biophys Res Commun. 2000 May 27;272(1):75-80.	irrelevant
/pubmed/10865980	Leukemia. 2000 Jun;14(6):1136-42.	irrelevant
/pubmed/10860979	Proc Natl Acad Sci U S A. 2000 Jun 20;97(13):7124-9.	irrelevant
/pubmed/10849534	Bone Marrow Transplant. 2000 Jun;25(11):1203-8.	irrelevant
/pubmed/10849533	Bone Marrow Transplant. 2000 Jun;25(11):1197-201.	irrelevant
/pubmed/10834334	Arch Gynecol Obstet. 2000 Apr;263(4):206-7.	irrelevant
/pubmed/10831287	Semin Hematol. 2000 Apr;37(2 Suppl 4):35-40. Review.	irrelevant
/pubmed/10812705	Australas J Dermatol. 2000 May;41(2):106-8.	irrelevant
/pubmed/10808203	Bone Marrow Transplant. 2000 Apr;25(8):831-6.	irrelevant
/pubmed/10805931	Cytometry. 2000 Jun 1;40(2):119-25.	irrelevant
/pubmed/10805930	Cytometry. 2000 Jun 1;40(2):109-18.	irrelevant
/pubmed/10803536	Leukemia. 2000 May;14(5):953. No abstract available.	irrelevant
/pubmed/10800062	Bone Marrow Transplant. 2000 May;25(9):949-56.	irrelevant
/pubmed/10792280	Br J Haematol. 2000 Mar;108(4):754-60.	irrelevant
/pubmed/10792278	Br J Haematol. 2000 Mar;108(4):743-6.	irrelevant
/pubmed/10792277	Br J Haematol. 2000 Mar;108(4):737-42.	irrelevant
/pubmed/10784392	Leuk Lymphoma. 2000 Feb;36(5-6):479-84.	irrelevant
/pubmed/10767515	Eur J Obstet Gynecol Reprod Biol. 2000 May;90(1):77-9.	irrelevant
/pubmed/10745082	FEBS Lett. 2000 Mar 31;470(3):281-4.	irrelevant
/pubmed/10743239	Hua Xi Yi Ke Da Xue Xue Bao. 1998 Dec;29(4):407-10. Chinese.	irrelevant
/pubmed/10740632	Gan To Kagaku Ryoho. 2000 Mar;27(3):388-94. Review. Japanese.	irrelevant
/pubmed/10734309	Oncogene. 2000 Mar 16;19(12):1500-8.	irrelevant
/pubmed/10720149	Leukemia. 2000 Mar;14(3):497-501. Review.	irrelevant
/pubmed/10717801	Hum Immunol. 2000 Feb;61(2):101-10. Review.	irrelevant
/pubmed/10713638	Bone Marrow Transplant. 2000 Mar;25(5):571-3.	irrelevant
/pubmed/10711930	Lancet. 2000 Mar 4;355(9206):805-6.	irrelevant
/pubmed/10706450	Leuk Lymphoma. 1999 Oct;35(3-4):269-81.	irrelevant
/pubmed/10706073	Exp Hematol. 2000 Feb;28(2):169-76.	irrelevant
/pubmed/10702830	Haematologica. 2000 Mar;85(3):326-7. No abstract available.	irrelevant
/pubmed/10700860	Cancer Genet Cytogenet. 2000 Feb;117(1):19-23.	irrelevant
/pubmed/10697493	Anticancer Res. 1999 Nov-Dec;19(6B):4935-45.	irrelevant
/pubmed/10676915	Semin Hematol. 2000 Jan;37(1):102-9. Review.	irrelevant
/pubmed/10675983	Arch Pharm (Weinheim). 2000 Jan;333(1):3-9.	irrelevant
/pubmed/10674904	Leuk Lymphoma. 2000 Jan;36(3-4):323-30.	irrelevant
/pubmed/10666189	Blood. 2000 Feb 15;95(4):1188-94.	irrelevant
/pubmed/10653870	J Clin Oncol. 2000 Feb;18(3):547-61.	irrelevant
/pubmed/10653868	J Clin Oncol. 2000 Feb;18(3):527-36.	irrelevant
/pubmed/10651730	Br J Haematol. 2000 Jan;108(1):93-5.	irrelevant
/pubmed/10648423	Blood. 2000 Feb 1;95(3):1066-8.	irrelevant
/pubmed/10640427	Exp Cell Res. 2000 Feb 1;254(2):287-98.	irrelevant
/pubmed/10640216	Baillieres Clin Haematol. 1998 Dec;11(4):769-85. Review.	irrelevant
/pubmed/10627636	Bone Marrow Transplant. 1999 Dec;24(12):1285-90.	irrelevant
/pubmed/10626210	IARC Sci Publ. 1999;(150):75-88. Review.	irrelevant
/pubmed/10627126	Blood. 1999 Dec 1;94(11):3960-2. No abstract available.	irrelevant
/pubmed/10618916	Sangre (Barc). 1999 Oct;44(5):381-2. Spanish.	irrelevant
/pubmed/10609802	Leuk Lymphoma. 1999 Nov;35(5-6):623-6.	irrelevant
/pubmed/10611193	Hum Reprod. 2000 Jan;15(1):83-5.	irrelevant
/pubmed/10586210	Haematologica. 1999 Dec;84(12):1088-93.	irrelevant
/pubmed/10583233	Br J Haematol. 1999 Nov;107(2):396-400.	irrelevant
/pubmed/10578157	Bone Marrow Transplant. 1999 Nov;24(10):1073-7.	irrelevant
/pubmed/10572081	Blood. 1999 Dec 1;94(11):3694-701.	irrelevant
/pubmed/10561310	J Clin Oncol. 1999 Aug;17(8):2461-70.	irrelevant
/pubmed/10561169	J Clin Oncol. 1999 Apr;17(4):1118.	irrelevant
/pubmed/10552939	Blood. 1999 Nov 15;94(10):3307-14.	irrelevant
/pubmed/10550131	J Clin Oncol. 1999 Nov;17(11):3374-88.	irrelevant
/pubmed/10530710	Semin Hematol. 1999 Oct;36(4 Suppl 6):2-8. Review.	irrelevant
/pubmed/10526668	Cancer J Sci Am. 1999 Sep-Oct;5(5):275-82.	irrelevant
/pubmed/10517976	Mutat Res. 1999 Jul 16;428(1-2):33-9. Review.	irrelevant
/pubmed/10517497	Exp Hematol. 1999 Oct;27(10):1548-56.	irrelevant
/pubmed/10515887	Blood. 1999 Oct 15;94(8):2836-43.	irrelevant
/pubmed/10506705	Cancer. 1999 Oct 1;86(7):1203-9.	irrelevant
/pubmed/10500815	Adv Exp Med Biol. 1999;457:397-407.	irrelevant
/pubmed/10499624	Clin Cancer Res. 1999 Sep;5(9):2491-7.	irrelevant
/pubmed/10493309	Eur J Cancer Prev. 1999 Aug;8(4):331-4.	irrelevant
/pubmed/10492639	Eur J Cancer. 1999 Apr;35(4):634-40.	irrelevant
/pubmed/10490830	Oncogene. 1999 Sep 2;18(35):4958-67.	irrelevant
/pubmed/10481595	Sangre (Barc). 1999 Jun;44(3):245-6. Spanish. No abstract available.	irrelevant
/pubmed/10470659	Jpn J Clin Oncol. 1999 Jul;29(7):340-8.	irrelevant
/pubmed/10467342	Bone Marrow Transplant. 1999 Aug;24(4):446-7. No abstract available.	irrelevant
/pubmed/10459345	Cancer Genet Cytogenet. 1999 Aug;113(1):45-8.	irrelevant
/pubmed/10457403	Haematologica. 1999 Aug;84(8):690-4.	irrelevant
/pubmed/10452822	Cell Biol Int. 1998;22(7-8):545-50.	irrelevant
/pubmed/10439168	Cancer J Sci Am. 1999 Jul-Aug;5(4):224-9.	irrelevant
/pubmed/10438711	Blood. 1999 Aug 15;94(4):1237-47.	irrelevant
/pubmed/10437987	Stem Cells. 1999;17(4):233-4. No abstract available.	irrelevant
/pubmed/10435728	Bone Marrow Transplant. 1999 Jul;24(1):13-7.	irrelevant
/pubmed/10420589	Carbohydr Res. 1999 Mar 31;316(1-4):71-84.	irrelevant
/pubmed/10414236	Hematol Oncol. 1998 Dec;16(4):163-8.	irrelevant
/pubmed/10414916	Bone Marrow Transplant. 1999 Jun;23(12):1279-82.	irrelevant
/pubmed/10405828	Hum Antibodies. 1999;9(2):83-7.	irrelevant
/pubmed/10397748	Blood. 1999 Jul 15;94(2):803-7.	irrelevant
/pubmed/10385089	Transplantation. 1999 Jun 15;67(11):1478-80.	irrelevant
/pubmed/10373061	Bone Marrow Transplant. 1999 May;23(10):977-81.	irrelevant
/pubmed/10365856	Pathol Int. 1999 Apr;49(4):347-53.	irrelevant
/pubmed/10354150	Br J Haematol. 1999 Jun;105(3):799-802.	irrelevant
/pubmed/10328702	N Engl J Med. 1999 May 6;340(18):1436; author reply 1438. No abstract available.	irrelevant
/pubmed/10319278	Immunopharmacol Immunotoxicol. 1999 May;21(2):233-45.	irrelevant
/pubmed/10233889	Blood. 1999 May 15;93(10):3369-78.	irrelevant
/pubmed/10232362	Leukemia. 1999 Apr;13 Suppl 1:S14-8. Review.	irrelevant
/pubmed/10231150	Bone Marrow Transplant. 1999 Apr;23(8):839-42.	irrelevant
/pubmed/10227457	Eur J Haematol. 1999 Apr;62(4):239-45.	irrelevant
/pubmed/10200563	Cell Death Differ. 1999 Feb;6(2):166-74.	irrelevant
/pubmed/10197794	Bone Marrow Transplant. 1999 Jan;23(2):111-7.	irrelevant
/pubmed/10190953	Haematologica. 1999 Apr;84(4):369-72.	irrelevant
/pubmed/10096361	J Toxicol Environ Health A. 1999 Mar 26;56(6):379-95.	irrelevant
/pubmed/10091417	Haematologica. 1999 Feb;84(2):177-8. No abstract available.	irrelevant
/pubmed/10090953	Blood. 1999 Apr 1;93(7):2411-9.	irrelevant
/pubmed/10089919	Exp Hematol. 1999 Mar;27(3):553-60.	irrelevant
/pubmed/10086812	Br J Haematol. 1999 Mar;104(3):644-5. No abstract available.	irrelevant
/pubmed/10084254	Bone Marrow Transplant. 1999 Feb;23(3):235-41.	irrelevant
/pubmed/9885369	Haemostasis. 1998 Jan-Feb;28(1):37-44.	irrelevant
/pubmed/10037138	FEBS Lett. 1999 Feb 5;444(1):5-10.	irrelevant
/pubmed/10037016	Leuk Lymphoma. 1998 Dec;32(1-2):189-93.	irrelevant
/pubmed/10029206	Alcohol Clin Exp Res. 1999 Jan;23(1):77-86.	irrelevant
/pubmed/10028848	Rinsho Ketsueki. 1998 Dec;39(12):1163-8. Japanese.	irrelevant
/pubmed/10022386	J Immunol Methods. 1999 Jan 1;222(1-2):197-208.	irrelevant
/pubmed/10049050	Leukemia. 1999 Jan;13(1):14-8. Review.	irrelevant
/pubmed/9973949	Cancer Genet Cytogenet. 1999 Jan 15;108(2):171-4.	irrelevant
/pubmed/9922054	Leuk Lymphoma. 1998 Nov;31(5-6):617-23.	irrelevant
/pubmed/9916640	Bone Marrow Transplant. 1998 Dec;22 Suppl 4:S67-70.	irrelevant
/pubmed/9916638	Bone Marrow Transplant. 1998 Dec;22 Suppl 4:S60-2.	irrelevant
/pubmed/9894157	Exp Mol Med. 1998 Dec 31;30(4):252-6.	irrelevant
/pubmed/9891474	Anticancer Res. 1998 Nov-Dec;18(6A):4243-51.	irrelevant
/pubmed/9865431	Cancer Epidemiol Biomarkers Prev. 1998 Dec;7(12):1123-5.	irrelevant
/pubmed/9855009	Carcinogenesis. 1998 Nov;19(11):1955-61.	irrelevant
/pubmed/9845521	Blood. 1998 Dec 15;92(12):4560-7.	irrelevant
/pubmed/9833617	Int J Gynaecol Obstet. 1998 Apr;60 Suppl 1:S65-70.	irrelevant
/pubmed/9827814	Bone Marrow Transplant. 1998 Nov;22(9):865-72.	irrelevant
/pubmed/9825571	Haematologica. 1998 Sep;83(9):769-70. No abstract available.	irrelevant
/pubmed/9825115	Arzneimittelforschung. 1998 Oct;48(10):985-9.	irrelevant
/pubmed/9823310	Cancer Res. 1998 Nov 15;58(22):5057-60.	irrelevant
/pubmed/9815632	Clin Cancer Res. 1997 Dec;3(12 Pt 1):2337-45.	irrelevant
/pubmed/9815637	Clin Cancer Res. 1997 Dec;3(12 Pt 1):2377-84.	irrelevant
/pubmed/9813049	J Biol Chem. 1998 Nov 20;273(47):31388-94.	irrelevant
/pubmed/9793267	Haematologica. 1998 Aug;83(8):758-9.	irrelevant
/pubmed/9793033	Jpn J Clin Oncol. 1998 Sep;28(9):571-3.	irrelevant
/pubmed/9792298	Br J Haematol. 1998 Oct;103(1):124-8.	irrelevant
/pubmed/9788419	Int J Radiat Oncol Biol Phys. 1998 Sep 1;42(2):379-84.	irrelevant
/pubmed/9778688	Oncol Res. 1998;10(4):175-84.	irrelevant
/pubmed/9775076	Rev Med Interne. 1998 Aug;19(8):578. French. No abstract available.	irrelevant
/pubmed/9774548	J Struct Biol. 1998 Sep;123(1):83-5.	irrelevant
/pubmed/9760148	Ann Hematol. 1998 Jul-Aug;77(1-2):21-6.	irrelevant
/pubmed/9758350	Bone Marrow Transplant. 1998 Sep;22(6):591-3.	irrelevant
/pubmed/9750094	N Engl J Med. 1998 Sep 24;339(13):924. No abstract available.	irrelevant
/pubmed/9725058	Gan To Kagaku Ryoho. 1998 Aug;25(10):1613-7. Japanese. No abstract available.	irrelevant
/pubmed/9720739	Bone Marrow Transplant. 1998 Aug;22(3):259-64.	irrelevant
/pubmed/9720736	Bone Marrow Transplant. 1998 Aug;22(3):241-4.	irrelevant
/pubmed/9716614	Blood. 1998 Sep 1;92(5):1820-31.	irrelevant
/pubmed/9714980	J Dermatol. 1998 Jul;25(7):460-4.	irrelevant
/pubmed/9704715	J Clin Oncol. 1998 Aug;16(8):2651-8.	irrelevant
/pubmed/9702206	Anticancer Drug Des. 1998 Jul;13(5):397-406.	irrelevant
/pubmed/9696418	Eur J Pharmacol. 1998 Jun 5;350(2-3):273-84.	irrelevant
/pubmed/9694737	Blood. 1998 Aug 15;92(4):1455-6. No abstract available.	irrelevant
/pubmed/9680114	Leuk Res. 1998 Jul;22(7):631-7.	irrelevant
/pubmed/9678790	Bone Marrow Transplant. 1998 Jul;22(1):13-9.	irrelevant
/pubmed/9678691	Intern Med. 1998 Jun;37(6):546-9.	irrelevant
/pubmed/9674847	Bone Marrow Transplant. 1998 Jun;21(12):1171-5.	irrelevant
/pubmed/9658720	Haematologica. 1998 May;83(5):385-91.	irrelevant
/pubmed/9656777	Sangre (Barc). 1998 Apr;43(2):155-63. Review. Spanish. No abstract available.	irrelevant
/pubmed/9654752	J Inorg Biochem. 1998 Mar;69(4):283-92.	irrelevant
/pubmed/9645569	Bone Marrow Transplant. 1998 Jun;21(11):1085-9.	irrelevant
/pubmed/9641192	Nephrol Dial Transplant. 1998 Jun;13(6):1550-2. No abstract available.	irrelevant
/pubmed/9632532	Cytokine. 1998 Jun;10(6):452-6.	irrelevant
/pubmed/9636831	Ann Oncol. 1998 Apr;9(4):403-11.	irrelevant
/pubmed/9633900	Br J Haematol. 1998 Jun;101(3):548-51.	irrelevant
/pubmed/9631585	Int J Hematol. 1998 Feb;67(2):179-86.	irrelevant
/pubmed/9627222	Cytometry. 1998 Jun 1;32(2):95-101.	irrelevant
/pubmed/9625683	Ann Intern Med. 1998 Jun 15;128(12 Pt 1):975-81.	irrelevant
/pubmed/9538118	Int J Oncol. 1998 May;12(5):987-96.	irrelevant
/pubmed/9607144	Cell Signal. 1998 Mar;10(3):205-9.	irrelevant
/pubmed/9543057	Bone Marrow Transplant. 1998 Mar;21(6):543-51.	irrelevant
/pubmed/9597893	Rinsho Ketsueki. 1998 Apr;39(4):267-72. Japanese.	irrelevant
/pubmed/9545308	J Biol Chem. 1998 Apr 17;273(16):9727-33.	irrelevant
/pubmed/9590137	Int J Cancer. 1998 May 18;76(4):579-86.	irrelevant
/pubmed/9542325	Haematologica. 1998 Jan;83(1):71-86. Review.	irrelevant
/pubmed/9578316	Bone Marrow Transplant. 1998 Apr;21(7):731-4.	irrelevant
/pubmed/9577640	Rinsho Ketsueki. 1998 Mar;39(3):176-84. Japanese.	irrelevant
/pubmed/9576561	J Neurol Neurosurg Psychiatry. 1998 Apr;64(4):564. No abstract available.	irrelevant
/pubmed/9576191	Br J Haematol. 1998 Apr;101(1):111-8.	irrelevant
/pubmed/9575394	Clin Transplant. 1998 Apr;12(2):84-92.	irrelevant
/pubmed/9561409	Inflamm Res. 1998;47 Suppl 1:S44-5. No abstract available.	irrelevant
/pubmed/9557618	Leukemia. 1998 Apr;12(4):586-92.	irrelevant
/pubmed/9553661	Ann Oncol. 1998 Feb;9(2):167-72.	irrelevant
/pubmed/9545827	Rinsho Ketsueki. 1998 Feb;39(2):139-45. Japanese.	irrelevant
/pubmed/9531337	Br J Haematol. 1998 Mar;100(4):704-11.	irrelevant
/pubmed/9531335	Br J Haematol. 1998 Mar;100(4):688-94.	irrelevant
/pubmed/9529127	Leukemia. 1998 Mar;12(3):333-9.	irrelevant
/pubmed/9523337	Radiat Environ Biophys. 1998 Feb;36(4):217-28. Review.	irrelevant
/pubmed/9518300	Ontogenez. 1997 Nov-Dec;28(6):437-44. Russian.	irrelevant
/pubmed/9517508	Leuk Lymphoma. 1998 Jan;28(3-4):371-5.	irrelevant
/pubmed/9478996	J Biol Chem. 1998 Feb 27;273(9):5358-65.	irrelevant
/pubmed/9513872	J Reprod Med. 1998 Feb;43(2):111-8.	irrelevant
/pubmed/9509975	Bone Marrow Transplant. 1998 Feb;21(4):395-9.	irrelevant
/pubmed/9508184	J Clin Oncol. 1998 Mar;16(3):1008-12.	irrelevant
/pubmed/9500643	Transplantation. 1998 Feb 27;65(4):595-7. Review.	irrelevant
/pubmed/9497887	Hematol Cell Ther. 1997 Dec;39(6):277-94. Review.	irrelevant
/pubmed/9472333	Ann N Y Acad Sci. 1997 Dec 26;837:105-13.	irrelevant
/pubmed/9463847	Stat Med. 1998 Jan 15;17(1):27-40.	irrelevant
/pubmed/9431904	Eur J Gastroenterol Hepatol. 1997 Nov;9(11):1113-5.	irrelevant
/pubmed/9396723	Biochem J. 1997 Dec 15;328 ( Pt 3):801-6.	irrelevant
/pubmed/9446672	Blood. 1998 Feb 1;91(3):1083-90.	irrelevant
/pubmed/9415359	Respir Med. 1997 Oct;91(9):565-7.	irrelevant
/pubmed/9440718	J Clin Oncol. 1998 Jan;16(1):19-26.	irrelevant
/pubmed/9423340	Rinsho Ketsueki. 1997 Nov;38(11):1212-7. Japanese.	irrelevant
/pubmed/9415974	Cell Biochem Funct. 1997 Dec;15(4):271-81.	irrelevant
/pubmed/27414084	Hematology. 1998;3(5):397-400. doi: 10.1080/10245332.1998.11746414.	irrelevant
/pubmed/9374641	Am J Physiol. 1997 Nov;273(5 Pt 1):C1562-70.	irrelevant
/pubmed/9404480	Pathol Biol (Paris). 1997 Sep;45(7):561-8. Review.	irrelevant
/pubmed/9404476	Pathol Biol (Paris). 1997 Sep;45(7):539-44. Review. French.	irrelevant
/pubmed/9369440	Leukemia. 1997 Nov;11(11):1990-2. No abstract available.	irrelevant
/pubmed/9367305	Pediatr Neurol. 1997 Sep;17(2):185-7.	irrelevant
/pubmed/9365504	Anticancer Drug Des. 1997 Oct;12(7):591-606.	irrelevant
/pubmed/9359514	Br J Haematol. 1997 Oct;99(1):139-46.	irrelevant
/pubmed/9357970	Exp Hematol. 1997 Nov;25(12):1261-9.	irrelevant
/pubmed/9347225	Crit Rev Toxicol. 1997 Sep;27(5):443-94. Review.	irrelevant
/pubmed/9342186	Cell Growth Differ. 1997 Oct;8(10):1083-9.	irrelevant
/pubmed/9324285	Leukemia. 1997 Oct;11(10):1654-60.	irrelevant
/pubmed/9336370	J Clin Oncol. 1997 Oct;15(10):3293-5. No abstract available.	irrelevant
/pubmed/9331973	Biol Pharm Bull. 1997 Sep;20(9):943-7.	irrelevant
/pubmed/9309305	Alcohol Clin Exp Res. 1997 Sep;21(6):981-7.	irrelevant
/pubmed/9309304	Alcohol Clin Exp Res. 1997 Sep;21(6):974-80.	irrelevant
/pubmed/9305612	Leukemia. 1997 Sep;11(9):1554-64.	irrelevant
/pubmed/9305610	Leukemia. 1997 Sep;11(9):1540-5.	irrelevant
/pubmed/9305593	Leukemia. 1997 Sep;11(9):1429-34.	irrelevant
/pubmed/9313856	Bioorg Med Chem. 1997 Aug;5(8):1497-507.	irrelevant
/pubmed/9257890	Bone Marrow Transplant. 1997 Aug;20(3):219-25.	irrelevant
/pubmed/9234742	Mol Cell Biol. 1997 Aug;17(8):4859-69.	irrelevant
/pubmed/9256300	Am J Hematol. 1997 Jul;55(3):165-6. No abstract available.	irrelevant
/pubmed/9246036	Dig Dis Sci. 1997 Jul;42(7):1400-5. Review.	irrelevant
/pubmed/9215835	J Clin Oncol. 1997 Jul;15(7):2636-43. Erratum in: J Clin Oncol 1997 Sep;15(9):3168.	irrelevant
/pubmed/9205084	Cancer Res. 1997 Jul 1;57(13):2732-40.	irrelevant
/pubmed/9381264	Sangre (Barc). 1997 Jun;42(3):215-8. Review. Spanish. No abstract available.	irrelevant
/pubmed/9208109	Bone Marrow Transplant. 1997 Jun;19(12):1169-73.	irrelevant
/pubmed/9205677	QJM. 1997 Jun;90(6):391-9.	irrelevant
/pubmed/9195773	Int J Hematol. 1997 Jun;65(4):319-38. Review.	irrelevant
/pubmed/9289674	Ontogenez. 1997 May-Jun;28(3):171-7. Russian.	irrelevant
/pubmed/9234577	Haematologica. 1997 May-Jun;82(3):309-13.	irrelevant
/pubmed/9233528	Ann Oncol. 1997 May;8(5):477-83.	irrelevant
/pubmed/9161711	Biochem Mol Biol Int. 1997 May;41(6):1161-70.	irrelevant
/pubmed/9168923	Biochem Biophys Res Commun. 1997 Apr 28;233(3):729-36.	irrelevant
/pubmed/9118039	Cancer. 1997 Apr 15;79(8):1561-7.	irrelevant
/pubmed/9108427	Blood. 1997 Apr 15;89(8):3055-60.	irrelevant
/pubmed/9381307	Sangre (Barc). 1997 Apr;42 Suppl 1:61. Spanish. No abstract available.	irrelevant
/pubmed/9209736	Biol Blood Marrow Transplant. 1997 Apr;3(1):11-7.	irrelevant
/pubmed/9209431	Leukemia. 1997 Apr;11 Suppl 3:480-1. No abstract available.	irrelevant
/pubmed/9143481	Fundam Appl Toxicol. 1997 Apr;36(2):119-29.	irrelevant
/pubmed/9131443	J Hematother. 1997 Apr;6(2):137-44.	irrelevant
/pubmed/9124197	Am J Clin Oncol. 1997 Apr;20(2):184-8.	irrelevant
/pubmed/9076969	J Inorg Biochem. 1997 Apr;66(1):7-17.	irrelevant
/pubmed/9100850	Mutat Res. 1997 Mar 21;374(2):269-75.	irrelevant
/pubmed/9055951	Am J Ind Med. 1997 Mar;31(3):287-95. Review.	irrelevant
/pubmed/9054675	Br J Haematol. 1997 Mar;96(3):635-40.	irrelevant
/pubmed/9052924	Bone Marrow Transplant. 1997 Mar;19(5):521-3.	irrelevant
/pubmed/9028962	Blood. 1997 Feb 15;89(4):1383-93.	irrelevant
/pubmed/9029037	Br J Haematol. 1997 Feb;96(2):421-3.	irrelevant
/pubmed/9009092	Leukemia. 1997 Feb;11(2):273-80.	irrelevant
/pubmed/8998181	J Natl Cancer Inst. 1997 Jan 15;89(2):124-33.	irrelevant
/pubmed/8998173	J Natl Cancer Inst. 1997 Jan 15;89(2):107-8. No abstract available.	irrelevant
/pubmed/9016771	Biochem Biophys Res Commun. 1997 Jan 13;230(2):302-5.	irrelevant
/pubmed/9620221	J Cancer Res Clin Oncol. 1997;123(11-12):623-31.	irrelevant
/pubmed/9493964	Biochem Cell Biol. 1997;75(4):415-25.	irrelevant
/pubmed/9483754	Ter Arkh. 1997;69(11):70-1. Russian. No abstract available.	irrelevant
/pubmed/9221155	Lik Sprava. 1997 Jan-Feb;(1):81-3. Ukrainian. No abstract available.	irrelevant
/pubmed/9059606	Adv Exp Med Biol. 1997;414:47-57. No abstract available.	irrelevant
/pubmed/9280467	Biull Eksp Biol Med. 1996 Dec;122(12):658-61. Russian. No abstract available.	irrelevant
/pubmed/9118926	Environ Health Perspect. 1996 Dec;104 Suppl 6:1399-404. Review.	irrelevant
/pubmed/9118913	Environ Health Perspect. 1996 Dec;104 Suppl 6:1319-23.	irrelevant
/pubmed/9118903	Environ Health Perspect. 1996 Dec;104 Suppl 6:1265-9.	irrelevant
/pubmed/9118902	Environ Health Perspect. 1996 Dec;104 Suppl 6:1257-64.	irrelevant
/pubmed/9118899	Environ Health Perspect. 1996 Dec;104 Suppl 6:1239-46. Review.	irrelevant
/pubmed/8971385	Bone Marrow Transplant. 1996 Dec;18(6):1141-5.	irrelevant
/pubmed/8948669	Am J Hematol. 1996 Dec;53(4):267-71. Review.	irrelevant
/pubmed/8943896	Br J Haematol. 1996 Dec;95(3):527-30.	irrelevant
/pubmed/9033608	Bull Cancer. 1996 Nov;83(11):964-8. Review. French.	irrelevant
/pubmed/9009260	Leuk Res. 1996 Nov-Dec;20(11-12):993-6. No abstract available.	irrelevant
/pubmed/9009258	Leuk Res. 1996 Nov-Dec;20(11-12):987-8.	irrelevant
/pubmed/8948030	Stem Cells. 1996 Nov;14(6):730-42.	irrelevant
/pubmed/8932844	Bone Marrow Transplant. 1996 Nov;18(5):907-11.	irrelevant
/pubmed/8932840	Bone Marrow Transplant. 1996 Nov;18(5):879-84.	irrelevant
/pubmed/8929481	Am J Clin Pathol. 1996 Nov;106(5):676-9.	irrelevant
/pubmed/8908158	Biochim Biophys Acta. 1996 Oct 18;1303(3):233-42.	irrelevant
/pubmed/8875989	Oncogene. 1996 Oct 3;13(7):1511-9.	irrelevant
/pubmed/8952314	Nihon Rinsho Meneki Gakkai Kaishi. 1996 Oct;19(5):460-7. Japanese.	irrelevant
/pubmed/8899209	Bone Marrow Transplant. 1996 Oct;18(4):826. No abstract available.	irrelevant
/pubmed/8895680	Jpn J Clin Oncol. 1996 Oct;26(5):374-8.	irrelevant
/pubmed/8857964	Br J Haematol. 1996 Oct;95(1):213-5. No abstract available.	irrelevant
/pubmed/8857949	Br J Haematol. 1996 Oct;95(1):127-30.	irrelevant
/pubmed/8798522	J Biol Chem. 1996 Sep 20;271(38):23246-54.	irrelevant
/pubmed/9119355	Hematol Oncol. 1996 Sep;14(3):111-7.	irrelevant
/pubmed/8947581	Leuk Res. 1996 Sep;20(9):727-31.	irrelevant
/pubmed/8917356	Anticancer Res. 1996 Sep-Oct;16(5A):2589-99.	irrelevant
/pubmed/8879608	Bone Marrow Transplant. 1996 Sep;18(3):495-9.	irrelevant
/pubmed/8826899	Br J Haematol. 1996 Sep;94(4):713-5.	irrelevant
/pubmed/8813107	Am J Hematol. 1996 Sep;53(1):54-5. No abstract available.	irrelevant
/pubmed/8894744	Intern Med. 1996 Aug;35(8):660-2.	irrelevant
/pubmed/8864439	Bone Marrow Transplant. 1996 Aug;18(2):309-13.	irrelevant
/pubmed/8827871	Rinsho Ketsueki. 1996 Aug;37(8):647-50. Review. Japanese. No abstract available.	irrelevant
/pubmed/8780746	Cancer Genet Cytogenet. 1996 Aug;90(1):45-8.	irrelevant
/pubmed/8708709	J Clin Oncol. 1996 Aug;14(8):2206-16.	irrelevant
/pubmed/8689348	J Pediatr Hematol Oncol. 1996 Aug;18(3):305-7.	irrelevant
/pubmed/8713132	Biochem Biophys Res Commun. 1996 Jul 25;224(3):837-42.	irrelevant
/pubmed/8893918	Ann Acad Med Singapore. 1996 Jul;25(4):500-3.	irrelevant
/pubmed/8832029	Bone Marrow Transplant. 1996 Jul;18(1):247-8.	irrelevant
/pubmed/8832004	Bone Marrow Transplant. 1996 Jul;18(1):119-23.	irrelevant
/pubmed/8831994	Bone Marrow Transplant. 1996 Jul;18(1):41-5.	irrelevant
/pubmed/8819076	Leuk Lymphoma. 1996 Jul;22(3-4):271-7.	irrelevant
/pubmed/8757519	Br J Haematol. 1996 Jul;94(1):120-2.	irrelevant
/pubmed/8704195	Blood. 1996 Jul 1;88(1):353-7.	irrelevant
/pubmed/8647904	J Cell Physiol. 1996 Jul;168(1):105-13.	irrelevant
/pubmed/8679720	Biochim Biophys Acta. 1996 Jun 5;1312(1):8-20.	irrelevant
/pubmed/8866147	Clin Lab Haematol. 1996 Jun;18(2):121-2.	irrelevant
/pubmed/8724539	Leuk Lymphoma. 1996 Jun;22(1-2):125-30.	irrelevant
/pubmed/8667643	Leukemia. 1996 Jun;10(6):1054-64. Erratum in: Leukemia. 1996 Oct;10(10):1676.	irrelevant
/pubmed/8638636	Am J Hematol. 1996 Jun;52(2):121-2. No abstract available.	irrelevant
/pubmed/8639797	Blood. 1996 May 15;87(10):4368-75.	irrelevant
/pubmed/8639795	Blood. 1996 May 15;87(10):4348-57.	irrelevant
/pubmed/8653806	Chem Biol Interact. 1996 May 6;100(3):241-54.	irrelevant
/pubmed/8778437	J R Soc Med. 1996 May;89(5):286P-8P. No abstract available.	irrelevant
/pubmed/8769706	Bone Marrow Transplant. 1996 May;17 Suppl 3:S65-6. No abstract available.	irrelevant
/pubmed/8754523	Ontogenez. 1996 May-Jun;27(3):193-9. Russian.	irrelevant
/pubmed/8754522	Ontogenez. 1996 May-Jun;27(3):186-92. Russian.	irrelevant
/pubmed/8673185	Occup Environ Med. 1996 May;53(5):357-8. No abstract available.	irrelevant
/pubmed/8656692	Leukemia. 1996 May;10(5):922-3. No abstract available.	irrelevant
/pubmed/8638610	Am J Hematol. 1996 May;52(1):42-6.	irrelevant
/pubmed/8622055	J Clin Oncol. 1996 May;14(5):1421-30.	irrelevant
/pubmed/8611728	Blood. 1996 May 1;87(9):3963-9.	irrelevant
/pubmed/8689662	Cas Lek Cesk. 1996 Apr 17;135(8):239-43.	irrelevant
/pubmed/8605356	Blood. 1996 Apr 15;87(8):3384-94.	irrelevant
/pubmed/9162216	Cytokine. 1996 Apr;8(4):283-7.	irrelevant
/pubmed/8758293	Chin Med J (Engl). 1996 Apr;109(4):304-7.	irrelevant
/pubmed/8741214	Eur J Cell Biol. 1996 Apr;69(4):327-34.	irrelevant
/pubmed/8723295	Oncology (Williston Park). 1996 Apr;10(4):594. No abstract available.	irrelevant
/pubmed/8722357	Bone Marrow Transplant. 1996 Apr;17(4):573-6.	irrelevant
/pubmed/8722356	Bone Marrow Transplant. 1996 Apr;17(4):569-72.	irrelevant
/pubmed/8604819	Am J Surg Pathol. 1996 Apr;20(4):500-4.	irrelevant
/pubmed/8602625	Am J Hematol. 1996 Apr;51(4):265-8.	irrelevant
/pubmed/8602624	Am J Hematol. 1996 Apr;51(4):261-4.	irrelevant
/pubmed/8630419	Blood. 1996 Mar 15;87(6):2518-24.	irrelevant
/pubmed/8630387	Blood. 1996 Mar 15;87(6):2269-74.	irrelevant
/pubmed/9414391	J Exp Ther Oncol. 1996 Mar;1(2):84-7.	irrelevant
/pubmed/8869934	Med Oncol. 1996 Mar;13(1):9-13.	irrelevant
/pubmed/8721951	Anal Cell Pathol. 1996 Mar;10(2):75-84.	irrelevant
/pubmed/8704708	Bone Marrow Transplant. 1996 Mar;17(3):461-2.	irrelevant
/pubmed/8704682	Bone Marrow Transplant. 1996 Mar;17(3):329-33.	irrelevant
/pubmed/8642854	Leukemia. 1996 Mar;10(3):402-9.	irrelevant
/pubmed/8598243	Eur J Haematol. 1996 Mar;56(3):188-9. No abstract available.	irrelevant
/pubmed/8631937	J Biol Chem. 1996 Feb 16;271(7):3385-91.	irrelevant
[truncated: 4,785 more rows]
