# Supplementary material for: Occupational pesticide exposure increases risk of acute myeloid leukemia: a meta-analysis of case–control studies including 3,955 cases and 9,948 controls
Source: Sci Rep. 2021 Jan 21;11:2007. doi: 10.1038/s41598-021-81604-x (PMC7820275; doi:10.1038/s41598-021-81604-x)
Supplement: Supplementary file 2 — Supplementary Information 2. [file 41598_2021_81604_MOESM2_ESM.csv]

URL	Details	inclusion	non inclusion	irrelevant detail
/pubmed/22297571	Cancer. 2012 Sep 15;118(18):4589-96. doi: 10.1002/cncr.27442. Epub 2012 Feb 1.	YES
/pubmed/19900423	Chem Biol Interact. 2010 Mar 19;184(1-2):112-28. doi: 10.1016/j.cbi.2009.10.017. Epub 2009 Nov 10.	YES
/pubmed/19294385	Ann Hematol. 2009 Nov;88(11):1079-88. doi: 10.1007/s00277-009-0731-9. Epub 2009 Mar 18.	YES
/pubmed/11201395	Scand J Work Environ Health. 2000 Dec;26(6):482-91.	YES
/pubmed/10870947	Eur J Epidemiol. 2000 Mar;16(3):295-301.	YES
/pubmed/8353805	Cancer Genet Cytogenet. 1993 Jul 15;68(2):135-9.	YES
/pubmed/1483810	Int J Epidemiol. 1992 Dec;21(6):1063-73.	YES
/pubmed/1306103	Cancer Epidemiol Biomarkers Prev. 1992 Mar-Apr;1(3):183-8.	YES
/pubmed/3459400	Arch Environ Health. 1986 Mar-Apr;41(2):77-84.	YES
/pubmed/16111530	Leuk Res. 2005 Oct;29(10):1117-30. Epub 2005 Apr 1.	YES
/pubmed/28153669	Cancer Epidemiol. 2017 Apr;47:81-87. doi: 10.1016/j.canep.2017.01.005. Epub 2017 Jan 30.	YES
/pubmed/27603749	Int J Cancer. 2017 Jan 1;140(1):23-33. doi: 10.1002/ijc.30420. Epub 2016 Sep 24.	YES
/pubmed/8172172	Am J Epidemiol. 1994 Mar 15;139(6):609-19. doi: 10.1093/oxfordjournals.aje.a117050.	YES
/pubmed/12932623	Ann Epidemiol. 2003 Aug;13(7):485-94.	YES
/pubmed/29471327	J Natl Cancer Inst. 2018 Feb 17. doi: 10.1093/jnci/djy005. [Epub ahead of print]	NO	cancer controls
/pubmed/25867262	Br J Cancer. 2015 Apr 28;112(9):1603-12. doi: 10.1038/bjc.2015.108. Epub 2015 Mar 24. Erratum in: Br J Cancer. 2015 Dec 1;113(11):1641.	NO	cancer controls
/pubmed/24840289	Scand J Work Environ Health. 2014 Sep;40(5):511-7. doi: 10.5271/sjweh.3436. Epub 2014 May 19.	NO	cancer controls
/pubmed/16132792	Cancer Causes Control. 2005 Sep;16(7):823-30.	NO	cancer controls
/pubmed/11439392	Am J Ind Med. 2001 Jul;40(1):3-14.	NO	cancer controls
/pubmed/3906873	Scand J Work Environ Health. 1985;11 Suppl 1:83-90. Review.	NO	cancer controls
/pubmed/6589031	Cancer. 1984 Aug 15;54(4):785-90.	NO	cancer controls
/pubmed/816144	Acta Haematol. 1976;55(2):65-72.	NO	cancer controls
/pubmed/25943908	Am J Ind Med. 2015 Jul;58(7):715-29. doi: 10.1002/ajim.22466. Epub 2015 May 6.	NO	cancer controls
/pubmed/22563817	Leuk Lymphoma. 2012 Nov;53(11):2228-36. doi: 10.3109/10428194.2012.690873. Epub 2012 May 21.	NO	cancer controls
/pubmed/12210558	Bioelectromagnetics. 2002 Sep;23(6):411-5.	NO	cancer controls
/pubmed/9209851	Epidemiology. 1997 Jul;8(4):384-9.	NO	cancer controls
/pubmed/29136183	J Natl Cancer Inst. 2018 May 1;110(5):509-516. doi: 10.1093/jnci/djx233.	NO	cancer controls
/pubmed/2792042	Environ Health Perspect. 1989 Jul;82:207-13.	NO	cancer controls
/pubmed/29243948	Crit Rev Toxicol. 2018 Mar;48(3):217-251. doi: 10.1080/10408444.2017.1401581. Epub 2017 Dec 15.	NO	irrelevent	review
/pubmed/27207665	Carcinogenesis. 2016 Jul;37(7):692-700. doi: 10.1093/carcin/bgw053. Epub 2016 May 2.	NO	irrelevent	no AML patients
/pubmed/25944549	Int J Cancer. 2015 Nov 1;137(9):2184-97. doi: 10.1002/ijc.29591. Epub 2015 Jun 16.	NO	irrelevent	death by AML is the outcome not AML diagnosis
/pubmed/23227177	PLoS One. 2012;7(12):e50471. doi: 10.1371/journal.pone.0050471. Epub 2012 Dec 5.	NO	irrelevent	no AML patients
/pubmed/20339439	Leukemia. 2010 May;24(5):986-91. doi: 10.1038/leu.2010.43. Epub 2010 Mar 25.	NO	irrelevent	in vitro data
/pubmed/20035727	Chem Biol Interact. 2010 Mar 19;184(1-2):147-50. doi: 10.1016/j.cbi.2009.12.021. Epub 2009 Dec 24. Review.	NO	irrelevent	no AML patients
/pubmed/18648008	J Natl Cancer Inst Monogr. 2008;(39):74-7. doi: 10.1093/jncimonographs/lgn010.	NO	irrelevent	no AML patients
/pubmed/18246211	J Environ Monit. 2008 Feb;10(2):176-87. doi: 10.1039/b712987d. Epub 2007 Dec 21. Review.	NO	irrelevent	no AML patients
/pubmed/11600728	Occup Environ Med. 2001 Nov;58(11):722-7.	NO	irrelevent	no AML patients
/pubmed/11086950	J Toxicol Environ Health A. 2000 Nov;61(5-6):439-45. No abstract available.	NO	irrelevent	no AML patients
/pubmed/10629542	J Pathol. 1999 Dec;189(4):448-53. Review.	NO	irrelevent	review
/pubmed/10620474	Regul Toxicol Pharmacol. 1999 Dec;30(3):244-58. Review.	NO	irrelevent	review
/pubmed/2208156	Cancer Res. 1990 Nov 1;50(21):6876-81.	NO	irrelevent	no AML patients
/pubmed/3465893	J Occup Med. 1986 Nov;28(11):1169-73.	NO	irrelevent	death by AML is the outcome not AML diagnosis
/pubmed/4003402	Am J Ind Med. 1985;7(5-6):395-402.	NO	irrelevent	review
/pubmed/6188080	N Y State J Med. 1983 Feb;83(2):161. No abstract available.	NO	irrelevent	case report
/pubmed/395589	Rev Environ Health. 1979;3(1):5-17. Review.	NO	irrelevent	review
/pubmed/29587222	Environ Res. 2018 Jul;164:467-474. doi: 10.1016/j.envres.2018.03.022. Epub 2018 Mar 24.	NO	irrelevent	death by AML is the outcome not AML diagnosis
/pubmed/7573075	Am J Ind Med. 1995 Jul;28(1):49-70.	NO	irrelevent	review
/pubmed/8153587	Scand J Work Environ Health. 1993 Dec;19(6):369-74. Review.	NO	irrelevent	review
/pubmed/2220834	Am J Ind Med. 1990;18(3):295-301. Review.	NO	irrelevent	no AML patients
/pubmed/4051575	Arch Environ Health. 1985 Jul-Aug;40(4):211-4.	NO	irrelevent	death by AML is the outcome not AML diagnosis
/pubmed/2208120	Cancer Res. 1990 Oct 1990 Oct 15;50(20):6585-91.	NO	irrelevent	no AML patients
/pubmed/7081203	Am J Epidemiol. 1982 May;115(5):720-8. doi: 10.1093/oxfordjournals.aje.a113354.	NO	irrelevent	death by AML is the outcome not AML diagnosis
/pubmed/31101526	Blood Rev. 2019 Jul;36:70-87. doi: 10.1016/j.blre.2019.04.005. Epub 2019 Apr 29.	NO	irrelevent	review
https://www.embase.com/search/results?subaction=viewrecord&id=L365065224&from=export	British Journal of Cancer (2012) 107:SUPPL. 1 (S41-S48). Date of Publication: 19 Jun 2012	NO	irrelevent	review
https://www.embase.com/search/results?subaction=viewrecord&id=L626600095&from=export	International Journal of Cancer (2019) 145:3 (E15). Date of Publication: 1 Aug 2019	NO	irrelevent	erratum
https://www.embase.com/search/results?subaction=viewrecord&id=L351918089&from=export	Haematologica Reports (2006) 2:15 (42-45). Date of Publication: 2006	NO	irrelevent	conference paper
/pubmed/26415047	Int J Cancer. 2016 Mar 1;138(5):1111-7. doi: 10.1002/ijc.29867. Epub 2015 Oct 9.	NO	no pesticides report
/pubmed/25971677	Cancer Causes Control. 2015 Aug;26(8):1079-85. doi: 10.1007/s10552-015-0600-x. Epub 2015 May 14.	NO	no pesticides report
/pubmed/24357793	Br J Cancer. 2014 Feb 4;110(3):783-7. doi: 10.1038/bjc.2013.780. Epub 2013 Dec 19.	NO	no pesticides report
/pubmed/23111193	J Natl Cancer Inst. 2012 Nov 21;104(22):1724-37. doi: 10.1093/jnci/djs411. Epub 2012 Oct 30.	NO	no pesticides report
/pubmed/19557635	Leuk Lymphoma. 2009 Jul;50(7):1138-47. doi: 10.1080/10428190902919184.	NO	no pesticides report
/pubmed/18651579	Am J Ind Med. 2008 Nov;51(11):803-11. doi: 10.1002/ajim.20592.	NO	no pesticides report
/pubmed/17906934	Cancer Causes Control. 2008 Feb;19(1):13-23. Epub 2007 Sep 29.	NO	no pesticides report
/pubmed/15986104	Cancer Causes Control. 2005 Jun;16(5):489-500.	NO	no pesticides report
/pubmed/15339334	Environ Health. 2004 Aug 30;3(1):7.	NO	no pesticides report
/pubmed/14501272	Epidemiology. 2003 Sep;14(5):569-77.	NO	no pesticides report
/pubmed/12163333	Cancer Epidemiol Biomarkers Prev. 2002 Aug;11(8):777-81.	NO	no pesticides report
/pubmed/11086948	J Toxicol Environ Health A. 2000 Nov;61(5-6):419-32.	NO	no pesticides report
/pubmed/10450237	Occup Environ Med. 1999 Apr;56(4):217-21.	NO	no pesticides report
/pubmed/9605763	Cancer Res. 1998 May 15;58(10):2176-81.	NO	no pesticides report
/pubmed/9230889	J Natl Cancer Inst. 1997 Jul 16;89(14):1065-71.	NO	no pesticides report
/pubmed/9155776	Occup Environ Med. 1997 Mar;54(3):152-66.	NO	no pesticides report
/pubmed/9118917	Environ Health Perspect. 1996 Dec;104 Suppl 6:1339-41.	NO	no pesticides report
/pubmed/8246285	J Natl Cancer Inst. 1993 Dec 15;85(24):1994-2003.	NO	no pesticides report
/pubmed/8153587	Scand J Work Environ Health. 1993 Dec;19(6):369-74. Review.	NO	no pesticides report
/pubmed/8218879	Cancer Causes Control. 1993 Sep;4(5):465-76.	NO	no pesticides report
/pubmed/3621121	Cancer. 1987 Sep 15;60(6):1378-84.	NO	no pesticides report
/pubmed/3458360	Am J Epidemiol. 1986 Jun;123(6):980-92.	NO	no pesticides report
/pubmed/20120581	Scand J Work Environ Health. 1981 Sep;7(3):169-78.	NO	no pesticides report
/pubmed/7205418	J Occup Med. 1981 Feb;23(2):103-8.	NO	no pesticides report
/pubmed/630218	Br Med J. 1978 Mar 4;1(6112):553. No abstract available.	NO	no pesticides report
/pubmed/28400079	J Epidemiol. 2017 Jul;27(7):305-310. doi: 10.1016/j.je.2016.07.005. Epub 2017 Apr 8.	NO	no pesticides report
/pubmed/25038451	Environ Res. 2014 Aug;133:353-61. doi: 10.1016/j.envres.2014.05.028. Epub 2014 Jul 16.	NO	no pesticides report
/pubmed/12883018	Occup Environ Med. 2003 Aug;60(8):577-83.	NO	no pesticides report
/pubmed/11562108	Cancer Causes Control. 2001 Oct;12(8):683-9.	NO	no pesticides report
/pubmed/8069013	Intern Med. 1994 Apr;33(4):198-203. Erratum in: Intern Med 1994 Jul;33(8):460.	NO	no pesticides report
/pubmed/8172168	Am J Epidemiol. 1994 Mar 15;139(6):550-72. Erratum in: Am J Epidemiol 1994 May 15;139(10):1053.	NO	no pesticides report
/pubmed/30794243	Med Lav. 2019 Feb 22;110(1):3-10. doi: 10.23749/mdl.v110i1.7842.	NO	no pesticides report
/pubmed/31915524	Ann Occup Environ Med. 2019 Nov 12;31:e33. doi: 10.35371/aoem.2019.31.e33. eCollection 2019.	NO	no pesticides report
https://www.embase.com/search/results?subaction=viewrecord&id=L632000612&from=export	Environmental Health: A Global Access Science Source (2020) 19:1 Article Number: 64. Date of Publication: 6 Jun 2020	NO	no pesticides report
https://www.embase.com/search/results?subaction=viewrecord&id=L362967700&from=export	Journal of Occupational and Environmental Hygiene (2011) 8:9 (561-572). Date of Publication: September 2011	NO	no pesticides report
https://www.embase.com/search/results?subaction=viewrecord&id=L354742653&from=export	Environnement, Risques et Sante (2009) 8:3 (185-186). Date of Publication: Mai-Juin 2009	NO	no pesticides report
https://www.embase.com/search/results?subaction=viewrecord&id=L25310589&from=export	Geriatrie Forschung (1995) 5:3 (139-149). Date of Publication: 1995	NO	no pesticides report
/pubmed/29423228	Ann Occup Environ Med. 2018 Jan 31;30:5. doi: 10.1186/s40557-018-0218-z. eCollection 2018.	NO	not case-controlled study
/pubmed/29266361	Risk Anal. 2018 Jul;38(7):1490-1501. doi: 10.1111/risa.12956. Epub 2017 Dec 19.	NO	not case-controlled study
/pubmed/28926803	Environ Toxicol Pharmacol. 2017 Oct;55:212-216. doi: 10.1016/j.etap.2017.08.033. Epub 2017 Sep 1.	NO	not case-controlled study
/pubmed/27058483	J Occup Environ Med. 2016 Apr;58(4):414-20. doi: 10.1097/JOM.0000000000000689.	NO	not case-controlled study
/pubmed/25654516	J Occup Environ Med. 2015 Feb;57(2):159-63. doi: 10.1097/JOM.0000000000000324.	NO	not case-controlled study
/pubmed/24611724	Ann N Y Acad Sci. 2014 Mar;1310:84-8. doi: 10.1111/nyas.12336. Epub 2014 Feb 12. Review.	NO	not case-controlled study
/pubmed/23885774	Int J Occup Environ Health. 2013 Jul-Sep;19(3):215-22. doi: 10.1179/2049396713Y.0000000029.	NO	not case-controlled study
/pubmed/23840003	Genes Chromosomes Cancer. 2013 Oct;52(10):887-94. doi: 10.1002/gcc.22084. Epub 2013 Jul 10.	NO	not case-controlled study
/pubmed/23576671	Occup Environ Med. 2013 Jul;70(7):464-70. doi: 10.1136/oemed-2012-101135. Epub 2013 Apr 10.	NO	not case-controlled study
/pubmed/23064005	Cancer Epidemiol Biomarkers Prev. 2012 Dec;21(12):2159-66. doi: 10.1158/1055-9965.EPI-12-0910. Epub 2012 Oct 12.	NO	not case-controlled study
/pubmed/22740617	Toxicol Ind Health. 2014 Feb;30(1):73-81. doi: 10.1177/0748233712451764. Epub 2012 Jun 27. Review.	NO	not case-controlled study
/pubmed/22021318	Am J Public Health. 2011 Dec;101(12):2357-61. doi: 10.2105/AJPH.2011.300256. Epub 2011 Oct 20.	NO	not case-controlled study
/pubmed/21453914	Environ Res. 2011 May;111(4):597-602. doi: 10.1016/j.envres.2011.03.009. Epub 2011 Mar 31.	NO	not case-controlled study
/pubmed/19858742	J Occup Environ Med. 2009 Nov;51(11):1333-48. doi: 10.1097/JOM.0b013e3181be6c18.	NO	not case-controlled study
/pubmed/19703507	Regul Toxicol Pharmacol. 2009 Dec;55(3):361-6. doi: 10.1016/j.yrtph.2009.08.008. Epub 2009 Aug 22.	NO	not case-controlled study
/pubmed/15935801	Chem Biol Interact. 2005 May 30;153-154:65-74. Epub 2005 Apr 9.	NO	not case-controlled study
/pubmed/15935798	Chem Biol Interact. 2005 May 30;153-154:33-41. Epub 2005 Apr 7. Review.	NO	not case-controlled study
/pubmed/15778255	Occup Environ Med. 2005 Apr;62(4):231-6.	NO	not case-controlled study
/pubmed/14985523	Occup Environ Med. 2004 Mar;61(3):270-4.	NO	not case-controlled study
/pubmed/12937190	Occup Environ Med. 2003 Sep;60(9):676-9.	NO	not case-controlled study
/pubmed/12382254	Am J Ind Med. 2002 Nov;42(5):410-20.	NO	not case-controlled study
/pubmed/12125084	Am J Ind Med. 2002 Aug;42(2):87-97.	NO	not case-controlled study
/pubmed/10637485	Leukemia. 2000 Jan;14(1):112-8.	NO	not case-controlled study
/pubmed/10023465	J Epidemiol Community Health. 1998 Oct;52(10):651-6.	NO	not case-controlled study
/pubmed/9637997	Int J Occup Med Environ Health. 1998;11(1):81-98. Review.	NO	not case-controlled study
/pubmed/9115030	Epidemiology. 1997 May;8(3):318-20.	NO	not case-controlled study
/pubmed/9048519	Am J Epidemiol. 1997 Mar 1;145(5):449-58.	NO	not case-controlled study
/pubmed/9184189	Br J Cancer. 1997;75(11):1694-8.	NO	not case-controlled study
/pubmed/9118930	Environ Health Perspect. 1996 Dec;104 Suppl 6:1437-41.	NO	not case-controlled study
/pubmed/9118924	Environ Health Perspect. 1996 Dec;104 Suppl 6:1381-92.	NO	not case-controlled study
/pubmed/8876798	Am J Ind Med. 1996 Sep;30(3):300-6.	NO	not case-controlled study
/pubmed/8824367	Cancer Epidemiol Biomarkers Prev. 1996 Aug;5(8):639-44.	NO	not case-controlled study
/pubmed/7627314	Occup Environ Med. 1995 Jun;52(6):380-4.	NO	not case-controlled study
/pubmed/7644720	Regul Toxicol Pharmacol. 1995 Apr;21(2):307-21.	NO	not case-controlled study
/pubmed/7672862	Int Arch Occup Environ Health. 1995;67(2):85-93.	NO	not case-controlled study
/pubmed/8207757	J Toxicol Environ Health. 1994 Jun;42(2):219-42.	NO	not case-controlled study
/pubmed/8357276	Arch Environ Health. 1993 Jul-Aug;48(4):255-9.	NO	not case-controlled study
/pubmed/1528067	Leuk Res. 1992 Aug;16(8):789-96.	NO	not case-controlled study
/pubmed/2399564	Tumori. 1990 Aug 31;76(4):350-2.	NO	not case-controlled study
/pubmed/2611155	Br J Ind Med. 1989 Dec;46(12):826-30.	NO	not case-controlled study
/pubmed/2746815	JAMA. 1989 Aug 4;262(5):634-9. Erratum in: JAMA 1990 Feb 2;263(5):662.	NO	not case-controlled study
/pubmed/3458713	J Chronic Dis. 1986;39(6):417-21. No abstract available.	NO	not case-controlled study
/pubmed/3856637	J Occup Med. 1985 Mar;27(3):220-2.	NO	not case-controlled study
/pubmed/6239041	J Toxicol Clin Toxicol. 1984;22(3):261-82.	NO	not case-controlled study
/pubmed/6857143	Scand J Haematol. 1983 Mar;30(3):227-31.	NO	not case-controlled study
/pubmed/6959383	Toxicol Lett. 1982 Oct;13(3-4):169-73.	NO	not case-controlled study
/pubmed/7093525	Blood. 1982 Aug;60(2):404-11.	NO	not case-controlled study
/pubmed/69157	Lancet. 1977 Jul 9;2(8028):76-8.	NO	not case-controlled study
/pubmed/29462765	Cancer Epidemiol. 2018 Apr;53:166-171. doi: 10.1016/j.canep.2018.01.016. Epub 2018 Feb 17.	NO	not case-controlled study
/pubmed/25603936	Am J Ind Med. 2015 Feb;58(2):123-37. doi: 10.1002/ajim.22408.	NO	not case-controlled study
/pubmed/23397082	Med Oncol. 2013 Mar;30(1):487. doi: 10.1007/s12032-013-0487-x. Epub 2013 Feb 9.	NO	not case-controlled study
/pubmed/10935940	Occup Environ Med. 2000 Sep;57(9):595-604.	NO	not case-controlled study
/pubmed/9314812	Am J Public Health. 1997 Sep;87(9):1539-43.	NO	not case-controlled study
/pubmed/8492734	Med Lav. 1993 Jan-Feb;84(1):31-41.	NO	not case-controlled study
/pubmed/2047900	Soc Sci Med. 1991;32(9):1067-73.	NO	not case-controlled study
/pubmed/3546635	J Occup Med. 1987 Jan;29(1):47-51. Review.	NO	not case-controlled study
/pubmed/6128476	Lancet. 1982 Nov 20;2(8308):1160-1. No abstract available.	NO	not case-controlled study
/pubmed/7093525	Blood. 1982 Aug;60(2):404-11.	NO	not case-controlled study
/pubmed/30805813	Cancer Causes Control. 2019 Apr;30(4):311-322. doi: 10.1007/s10552-019-01140-y. Epub 2019 Feb 25.	NO	not case-controlled study
/pubmed/32357211	Int J Epidemiol. 2020 May 1:dyaa066. doi: 10.1093/ije/dyaa066. Online ahead of print.	NO	not case-controlled study
/pubmed/27264515	Turk J Haematol. 2005 Mar 5;22(1):31-5.	NO	not case-controlled study
/pubmed/30721827	Environ Int. 2019 Apr;125:229-235. doi: 10.1016/j.envint.2019.01.066. Epub 2019 Feb 2.	NO	Not enough data
/pubmed/16698808	Occup Environ Med. 2006 Jul;63(7):476-81. Epub 2006 May 12.	NO	overlapping
/pubmed/9764115	Occup Environ Med. 1998 May;55(5):360-1. No abstract available.	NO	overlapping
/pubmed/8972111	Risk Anal. 1996 Dec;16(6):833-40.	NO	overlapping
/pubmed/8833775	Am J Ind Med. 1996 Mar;29(3):227-35.	NO	overlapping
/pubmed/1606550	Cancer. 1992 Jul 1;70(1):77-85.	NO	overlapping
/pubmed/7317873	Cancer Genet Cytogenet. 1981 Nov;4(3):197-214.	NO	overlapping
/pubmed/19703505	Regul Toxicol Pharmacol. 2009 Dec;55(3):340-52. doi: 10.1016/j.yrtph.2009.08.007. Epub 2009 Aug 22.	NO	overlapping
/pubmed/26117815	Environ Res. 2015 Oct;142:72-6. doi: 10.1016/j.envres.2015.06.019. Epub 2015 Jun 24.	NO	Pooled leukemias
/pubmed/17390730	Radiat Res. 2007 Feb;167(2):222-32.	NO	Pooled leukemias
/pubmed/17123495	Chem Biol Interact. 2007 Mar 20;166(1-3):15-24. Epub 2006 Oct 13.	NO	Pooled leukemias
/pubmed/16586406	Am J Ind Med. 2006 Jun;49(6):452-9.	NO	Pooled leukemias
/pubmed/15258274	Occup Environ Med. 2004 Aug;61(8):680-5.	NO	Pooled leukemias
/pubmed/15229113	Am J Epidemiol. 2004 Jul 1;160(1):19-25.	NO	Pooled leukemias
/pubmed/12727601	Environ Health Perspect. 2003 May;111(5):724-30.	NO	Pooled leukemias
/pubmed/10334643	Cancer Causes Control. 1999 Feb;10(1):59-64.	NO	Pooled leukemias
/pubmed/9472344	Ann N Y Acad Sci. 1997 Dec 26;837:246-56.	NO	Pooled leukemias
/pubmed/9230185	Cancer Res. 1997 Jul 15;57(14):2839-42.	NO	Pooled leukemias
/pubmed/7920231	Leuk Lymphoma. 1994 Jun;14(1-2):91-102. Review.	NO	Pooled leukemias
/pubmed/1889488	Eur J Haematol. 1991 Aug;47(2):98-103.	NO	Pooled leukemias
/pubmed/2245185	Br J Ind Med. 1990 Nov;47(11):742-6.	NO	Pooled leukemias
/pubmed/3689711	Br J Ind Med. 1987 Nov;44(11):785-7.	NO	Pooled leukemias
/pubmed/3814544	Br J Ind Med. 1987 Feb;44(2):124-8.	NO	Pooled leukemias
/pubmed/3465366	Br J Ind Med. 1986 Oct;43(10):685-91. Erratum in: Br J Ind Med 1987 Mar;44(3):215.	NO	Pooled leukemias
/pubmed/3464702	J Occup Med. 1986 Oct;28(10):1051-4.	NO	Pooled leukemias
/pubmed/75393	Lancet. 1978 Feb 18;1(8060):350-2.	NO	Pooled leukemias
/pubmed/26365305	Ann Epidemiol. 2015 Nov;25(11):803-10. doi: 10.1016/j.annepidem.2015.08.002. Epub 2015 Aug 19.	NO	Pooled leukemias
/pubmed/10361602	Am J Ind Med. 1999 Jul;36(1):159-65.	NO	Pooled leukemias
/pubmed/10361601	Am J Ind Med. 1999 Jul;36(1):155-8.	NO	Pooled leukemias
/pubmed/8685669	Scand J Work Environ Health. 1996 Feb;22(1):14-26.	NO	Pooled leukemias
/pubmed/7755010	Am J Ind Med. 1995 Feb;27(2):195-205.	NO	Pooled leukemias
/pubmed/8074124	Am J Ind Med. 1994 Jul;26(1):47-60.	NO	Pooled leukemias
/pubmed/8250061	Am J Ind Med. 1993 Oct;24(4):413-25. Review.	NO	Pooled leukemias
/pubmed/8398864	Br J Ind Med. 1993 Aug;50(8):758-64.	NO	Pooled leukemias
/pubmed/2207035	Br J Ind Med. 1990 Sep;47(9):633-8.	NO	Pooled leukemias
/pubmed/2379958	Int Arch Occup Environ Health. 1990;62(4):289-93.	NO	Pooled leukemias
/pubmed/3718882	Br J Ind Med. 1986 Jun;43(6):381-6.	NO	Pooled leukemias
/pubmed/4085433	Environ Health Perspect. 1985 Oct;62:297-300.	NO	Pooled leukemias
/pubmed/4050802	Am J Ind Med. 1985;8(3):193-205.	NO	Pooled leukemias
/pubmed/9554414	Am J Epidemiol. 1998 Apr 15;147(8):727-38.	NO	Pooled leukemias
https://www.embase.com/search/results?subaction=viewrecord&id=L604499898&from=export	Cancer Causes and Control (2015) 26:7 (993-1002). Date of Publication: 13 Jul 2015	NO	Pooled leukemias
https://www.embase.com/search/results?subaction=viewrecord&id=L604398517&from=export	Occupational and Environmental Medicine (2015) 72:6 (435-441). Date of Publication: 1 Jun 2015	NO	Pooled leukemias
/pubmed/10361599	Am J Ind Med. 1999 Jul;36(1):142-6.	NO	Pooled leukemias
