# Supplementary material for: Occupational pesticide exposure increases risk of acute myeloid leukemia: a meta-analysis of case–control studies including 3,955 cases and 9,948 controls
Source: Sci Rep. 2021 Jan 21;11:2007. doi: 10.1038/s41598-021-81604-x (PMC7820275; doi:10.1038/s41598-021-81604-x)
Supplement: Supplementary file 3 — Supplementary Information 3. [file 41598_2021_81604_MOESM3_ESM.csv]

study	aut	year	aml.type	country	geo	nos	bias	source.aml	source.ref	n.tot.aml	n.tot.ref	n.exp.aml	n.exp.ref	sei	or	low.95ci	up.95ci	adjusted	expo	jem	fumigants	herbicides	insecticides	sei_low	or_low
Flodin 1986	Flodin	1986	other	Sweden	eu	4	other	multi	pop	59	354	5	25	0,5114	1,2185			no	saq	no	no	no	no	0,5114	1,2185
Richardson 1992	Richardson	1992	other	France	eu	8	low	multi	hosp	154	513			0,3249	1,38	0,73	2,62	yes	ptp	yes	no	no	yes	0,3249	1,38
Crane 1992	Crane	1992	other	USA	na	7	other	multi	hosp	60	60	2	2	1,3537	1	0,1	14,2	no	ptp	yes	no	no	no	1,5129	0,5
Ciccone 1993	Ciccone	1993	de novo	Italy	eu	6	other	mono	pop+hosp	50	246	10	11	0,4692	5,3409			yes	ptp	yes	no	no	no	0,4692	5,3409
Mele 1994	Mele	1994	other	Italy	eu	4	other	multi	hosp	252	1161	19	49	0,3245	0,9	0,5	1,7	yes	ptp	no	no	yes	no	0,3245	0,9
Albin 2000	Albin	2000	other	Swedeb	eu	6	other	multi	pop	372	351	38	47	0,3494	0,83	0,52	1,3	no	ptp	yes	no	no	no	0,3494	0,83
Lazarov 2000	Lazarov	2000	de novo	UK,Yougoslavia	eu	7	other	multi	hosp	98	196	8	14	0,4565	1,15	0,47	2,8	no	ptp	yes	no	no	no	0,4565	1,15
Adegoke 2003	Adegoke	2003	other	China	as	6	low	multi	pop	236	502	11	23	0,7073	1	0,5	2	yes	ptp	yes	no	no	no	0,4413	0,8
Terry 2005	Terry	2005	de novo	USA Canada	na	6	other	multi	pop	599	607	7	7	0,5935	1,5	0,4688	4,8	yes	ptp	no	no	no	no	0,5935	1,5
Kaufman 2009	Kaufman	2009	de novo	Thailand	as	7	low	mono	hosp	87	756	15	67	0,3915	2,8	1,3	6	yes	ptp	no	no	no	no	0,3915	2,8
Wong 2010	Wong	2010	other	China	as	8	low	multi	hosp	722	1444	231	317	0,102	1,6726			no	ptp	yes	yes	yes	yes	0,102	1,6726
Strom 2012	Strom	2012	de novo	USA	na	8	low	mono	pop	638	636	102	25	0,2309	4,6509			no	ptp	yes	no	no	no	0,377	4,1661
Parodi 2017	Parodi	2017	other	Italy	eu	7	other	multi	pop	223	1774	52	398	0,1683	1,0513			no	ptp	no	no	no	no	0,1683	1,0513
Poynter 2017	Poynter	2017	other	USA	na	6	low	multi	pop	405	1348	63	234	0,1682	0,89	0,64	1,24	yes	saq	no	yes	yes	no	0,1682	0,89
